# Supplementary material for: Understanding Threats to Young Children’s Green Space Access in Unlicensed Daycare Centers in Japan
Source: Int J Environ Res Public Health. 2020 Mar 16;17(6):1948. doi: 10.3390/ijerph17061948 (PMC7143442; doi:10.3390/ijerph17061948)
Supplement: Supplementary file 1 [file ijerph-17-01948-s001.zip]

Archive with 6 entries (6 files):
- File S1 UDC survey instrument.pdf
- __MACOSX/._File S1 UDC survey instrument.pdf
- File S2 Parent survey instrument.pdf
- __MACOSX/._File S2 Parent survey instrument.pdf
- File S3 UDC survey raw data.xls
- File S4 Parent survey raw data.zip
