# Supplementary material for: Understanding Threats to Young Children’s Green Space Access in Unlicensed Daycare Centers in Japan
Source: Int J Environ Res Public Health. 2020 Mar 16;17(6):1948. doi: 10.3390/ijerph17061948 (PMC7143442; doi:10.3390/ijerph17061948)
Supplement: Supplementary file 1 [file ijerph-17-01948-s001.zip › File S3 UDC survey raw data.xls]

## Sheet: 集計用データ
整理番号	Q1.設立年(西暦)	Q2.職員数	Q3.定員	Q4.認証書	Q5.預かり時間(平均)	Q6.施設内の緑地(芝生や木等がある)	Q7.施設外の緑地をどんな頻度で利用しますか？	Q8.施設外で、どのような緑地を利用しますか？	Q8.他の公共緑地・私有緑地	Q9.緑地以外に、道路・商店街等をどんな頻度で利用しますか？	Q10.施設外の緑地を利用する時、利用時間はどれくらいですか？	Q11.利用する緑地の名前を教えてください。	Q11.利用する頻度の高い3つの緑地の名前	Q12.施設を設立した時、外遊びについてどのような計画がありましたか？	Q13.設立時と比べ、外遊びの活動などに変更ありましたか？	Q13.そのきっかけは何でしたか？	Q14.子どもたちの外遊びをよりよくするために、一番やるべきことは何だと思いますか？	Q15.利用している緑地の管理人・所有者などと、利用に関する話し合いをされたことはありますか？	Q15.内容	Q16.利用に支障をきたすような、管理人や他の利用者や近隣住民とのトラブルはありましたか？	Q16 yn	Q17.緑地を確保することに対して、自治体などの支援を受けていますか？	Q18.緑地の整備のために寄付制度が設立されることになったら、どの程度の定期的な寄付金が手頃だと思いますか？	Q19.寄付しない・できない理由	Q20.寄付制度以外、緑地の整備を支援できるアイデアがあれば教えてください	Q21._1.身体的発達・運動能力	Q21._2.精神的発達・認知発達	Q21._3.社会的発達	Q21._4.幸福・ストレス緩和	Q21._5.想像力	Q21._6.自然にふれる	Q21._7.生き物にふれる	Q21._8.地域の人々との交流	Q21._9.自由遊び	Q21._10.水遊び	Q21._11.自分を自由に表現できる能力	Q21._12.命の大事さを知る	Q21._13.農業体験	Q21._14.その他に緑地遊びの重要な意義	Q22._1.身体的発達・運動能力	Q22._2.精神的発達・認知発達	Q22._3.社会的発達	Q22._4.幸福・ストレス緩和	Q22._5.想像力	Q22._6.自然とふれる	Q22._7.生き物とふれる	Q22._8.地域の人々との交流	Q22._9.自由遊び	Q22._10.水遊び
cleared for privacy reasons	cleared for privacy reasons	3	5	2	8.5	-	6	"1,4,8"		1	3	cleared for privacy reasons	cleared for privacy reasons	・1日に1度は戸外に出る・身近にある自然に触れ四季を五感で感じる・自然物を使った遊びの伝承・たくさん歩く・地域の人との交流	1		・安全確保・成長、発達、興味を考慮し散歩先を選ぶ・季節の変化が感じられる	2	あいさつ、お花について	なし	0	なし	6		ボランティア情報が掲示されていると良い。	5	5	5	5	5	5	3	5	5	5	5	3	5	砂場、どろんこなど継続的なあそびができること	4	4	4	4	4	5	2	4	4	2
		13	20	2	8	1	6	"1,8"		1	2			商店街を通って、お店の方たちとふれあい子どもたちまた保育室があるというのを認識してもらい、園庭以外の広々とした所で安全にあそぶ。天気やその日の子どもたちの状況をみてなるべく外へでかける	1		安全	1		なし	0	なし	1	法人運営も決められた予算でやっているので他の施設まで支援はできない	ボランティアで清掃	5	5	4	5	5	5	5	5	4	5	4	4	4		5	4	3	5	5	5	5	5	3	3
		5	28	1	9	2	6	"1"		1	2				-			-			0		-			5	5	5	5	5	5	5	5	5	5	5	5	5		4	4	3	4	3	4	4	4	4	4
		7	25	-	10	2	6	"1"		1	-				1			-		特になし	0	なし	-			5	5	5	5	5	5	5	4	3	3	3	3	4		4	4	4	4	4	4	3	3	3	3
		12	61	1	11	1	6	"1,8"		1	2			年令によって運動量をかえる。	1		・安全の確保が必要	1		ない	0	受けていない	1	毎日お金を払うとなると経営的にやっていけない	畑への体験	4	4	4	4	4	4	4	4	4	4	4	4	3		4	4	4	4	4	4	4	4	4	3
		3	18	1	10	2	3	"1"		3	2				1			1		なし	0	なし	1	市や県、国がやるべきこと	清掃活動	5	5	4	4	3	4	3	3	3	3	2	2	2		3	3	2	3	2	2	1	1	3	1
		4	35	2	8	2	6	"1,8"		1	1			お元気の時は毎日、外へ行く	1		安全面の確認	1		ほとんど無い	0	無い	2			5	5	5	5	4	5	4	3	5	3	3	3	3		3	3	3	3	3	3	1	3	3	2
		10	22	-	10	2	5	"1"		1	2			徒歩10分以内の場所に、十分に広い公園があるので、晴れている日は基本的には外遊びをすること。他の保育園の方も来られるので、声を掛け合い皆で使っていこうと。	2	サッカーや野球をする子がいてボールがあたる危険がある。タバコを吸って、ポイ捨てしている方が多い。 上記の理由で、公園の隅で遊ぶようになった。	虫の駆除→ハチや蚊が多いため 雑草の処理	1		特になし	0	受けていない	1	どれだけの数が寄付に参加しているか不明なため	特になし	5	5	5	5	5	5	5	3	5	5	5	1	1		4	4	4	4	4	4	4	4	4	4
		4	30	2	4.5	2	6	"1,5,8"		1	-			・一日の活動昼食前1時間程度の外あそび(公園利用)・週一回の体操指導(自治体に公園使用許可認可)2時間・年一回のプール指導(自治体のプールに使用許可認可)	1		・公園の整備(破損などの点検、補修)の要成・園側の利用規則を守る(遊具の使い方一般の方の利用を妨げない約束を子供たちに守る様指導)・階段等の少ない公園の設計、老人、幼児が歩きやすい工夫が欲しい。	2	・公園の定期的(年一回のそうじ)に参加・会場を借りる際の申成	なし	0	体操時使用の場合は申成する	3		*公園の整掃の定期的計画への参加	4	4	4	4	4	4	4	3	4	3	4	4	4	自然観察(自然を学ぶ材料が沢山ある)	4	4	4	4	4	4	4	4	4	4
		7	25	1	10	2	6	"1,4"		6	2				2	周りに住宅が沢山建った	車の道路から、離してほしい	1		ナシ	0	ナシ	1	余裕がないので…無料の所を捜す。	草むしりなどのそうじ活動(子供も一緒に)。	5	4	5	3	4	5	5	5	4	3	5	4	4		5	4	5	3	5	5	5	5	5	3
		5	12	1	9	1	6	"1,2,8"		1	2			遊具もあり緑地のある祖師谷公園の利用を考えていた。	2	遊具のある公園の利用を考えていたが、保育する子どもの年齢により、危険の少ない遊具のない緑地、夏は日陰の多い公園、冬は日当りのよい緑地など、1つの決まった所だけではなく主に2～3の公園を利用している。	スタッフの増員による安全確保	1		なし	0	なし	2		国が予算をつければいい。(又は自治体)健康器具を設置しないで整備にあてればいい	5	5	5	5	5	5	5	5	5	5	5	5	5	開放感	5	5	5	5	5	5	5	5	5	5
		14	20	1	10	2	6	"1"		6	2			近所の公園での散策はなるべく毎日出かけるけ画であった。(天候や体調に合わせていく。)	1		公園では、設定したゲーム、場所、競技等、計画的に取り入れること。	1		特になし	0	特になし	1	緑化け画等は、税金等でやるべきである。新たに寄付金での徴収は理解できる人が数ないと思う。	特になし。	5	5	5	5	5	5	5	5	5	5	5	5	5	上記に全て含まれるので、特になし。	5	5	5	5	5	5	5	5	5	5
		7	50	2	8	2	3	"1,2"		1	4			スタッフと子ども達の信頼関係を作るため。季節や自然を体感してもらうため	2	放射能汚染や虫さされ、日焼け等保護者からの依頼(心配)に対応するため。	保護者の方々とのコミュニケーション	1		特になし	0	全くない!!	1	金銭的に余裕がない		3	4	4	3	4	4	4	4	3	1	2	4	3	集団あそび、伝承あそびへの導入	3	4	4	4	4	4	4	4	3	1
		15	80	2	6	1	5	"1,4"		3	2			・施設内に砂、水遊び場を設け、毎日の利用の場所を確保。・施設設立時の物件選びで公園へのアクセスを必須条件とした。	2	区立公園、複合施設内公園において、利用を制限されることが多々ある。	施設外の公園に行く頻度をほぼ毎日に上げる。	2	利用時の注意	民間の公園では、景観への影響を懸念されて許可がでない活動があった。	1	なし	2		芝生の管理や植林、水やりなどを園と一緒に行う。	5	5	5	5	5	5	5	5	5	5	5	5	-		4	4	4	4	4	4	4	4	4	4
		12	19	1	6	2	6	"1,2,5,8"	郵政グランド	1	2			毎日外遊びをする	2	グラウンドを、定期的にかりる様になった。	道路への飛び出しなどがない様な、安全な、場所の確保。	2		ありません。	0	いいえ。	3			5	5	4	4	5	5	5	4	5	4	4	4	5		5	5	5	5	5	5	4	5	5	3
		5	20	1	10	2	5	"1,2,4,5,6"		3	2			室内はワンフロアーなので外遊びに出られる場所として、子どもが歩いて行ける場所として考えました。	1		安全面と保育者同士の役割り。	1		特にありません	0	特にありません	6			5	5	5	5	4	5	5	5	4	5	4	5	5	交通ルールを知る。	4	5	4	5	4	5	5	5	5	4
		6	32	2	8	2	6	"1"		1	2			天候を見て可能な限り1日1回は外遊びを取り入れる。	1		環境設定(年齢に応じて危険がないかどうか)	1		他の子ども連れの母親への対応	1	なし	-			5	5	5	5	5	5	5	3	5	5	5	5	5		5	5	4	5	5	5	2	2	5	1
		16	89	-	10	1	2	"1"		1	2			計画がどのようにあったかが不明。しかし園庭が広いため、有意義に外あそびを取り入れていくこととされていたようですす	1		・安全点検をしっかりし、子どもが自由に伸び伸びと遊べる場であるようにすること・季節感を十分に感じられるようにすること	1		なし	0	なし	3			5	5	4	4	5	5	4	4	5	5	4	4	4		5	5	5	5	5	5	5	5	5	5
		16	30	1	10	1	6	"1,2,4,5,6,8"		1	4				2	まわりに保育が増え、園庭のある保育園も公園も利用することによって混雑が生まれている	引率者のマナーを考えなおすべき、ルールを教えている保育のマナーの低下 質を上げみんなでたのしく、利用できれば、外側(物)を整備するよりやるべきことだと考えている。	1		すべての人のマナーの低下(保護者)が改善すればないと思う。	1	特にない。	-	わからない。必要なものと考えた時は、いくらでも出す。		5	5	5	5	5	5	5	5	5	5	5	5	5		5	5	5	4	4	5	5	5	4	4
		13	42	2	10	2	6	"1,8"		1	2			外遊びは子どもにとって大切と考えている為、ほぼ毎日外へ出ています。夏はあまりに暑い時は、ベランダで水遊びをしますが、スペースが限られている為、十分に遊べているとは思えません。	1		子ども達が自由に歩ける場所が限られている。公園内でも、ボール投げや、野球をやっている人もいる。世田谷公園は犬が多く、日影にいる為、ゆっくり遊べない。又水遊びがしたいが、安全にゆっくり遊べる場所がない。	1		今までには、ない	0	受けていない	5		管理人、所有者、利用者で、話し合い、よりよい環境が作れるように、相互で努力する。子ども達の為にという前向きな気持ちがお互いにあると良いと思う。	5	5	5	5	5	5	5	5	5	5	5	5	5	自ら遊びを見つける。	2	2	2	3	2	2	2	3	2	1
		19	19	1	10	2	6	"1"		3	2			目の前が北浦和公園があり、園庭のように毎日使用する為「お散歩安全マニュアル」を細かに作成し職員で共有している。（かなりの広さであるので地図をとり入れ、足を運んでリスクを書きとめている）環境的に恵まれ（となりが公民館）活動的に過ごすことができている。	1		安全に活動できるためのリスクの共有と、人数点呼（出発時、到着時、外出発時、園到着時）同じ場所に保育士がつかず、全体に目を向けられるように（死角に気をつける）子どもは興味がある場所でケガをしやすいのでふだんから子どもの興味のある事を個々に知っておく。	2	公園内のゲームボール場を借りる為	ありません	0	特にありません	2		地域の小、中、高学生などによる支援ボランティア（授業内で）	5	5	5	5	5	5	5	5	5	5	5	5	5		5	5	5	5	5	5	5	5	5	5
		12	27	2	12	1	6	"1,2,4,8"		3	2			近くに、認証保育園が増えたこともあり、公園で、多い時は、3園以上一緒になることがありますが、譲りあったり、一緒に遊ぶこともありますが、家庭保育のお子さんがいる時は、そのお子さんが、充分遊べるよう配慮している	1		動きやすい服装、職員の配置、安全確認	1		ありません	0	特になし	6			3	3	3	3	3	3	3	3	3	3	3	3	3		3	3	3	3	3	3	3	3	3	3
		2	8	2	4	2	2	"1"		1	2			小さい子が中心なので、すずしい季節には外に出るようにする。	1		子どもがケガをしないように目配り、他の利用者に迷惑をかけない。	1		なし	0	なし	6			5	5	5	5	5	5	5	5	5	3	5	5	3		4	4	4	4	4	4	4	4	4	3
		9	25	1	8	2	5	"1"		1	3			設定保育の時間で行事やおけいこがない時に1時間程外遊びをする。公園についたらまわりにあぶないものやゴミ等おちていないか確認。体をいっぱい動かしお昼寝がしっかりできるようにしています。お友達と仲よく遊べるようにケガをしないように注意して見ています。※平針寺山公園に弁当のゴミやタバコがよくすてられています。以前タバコをすてた人に注意したら逆ギレされました。	1		・公園のゴミそうじ・公園にいる人達に気持ちの良いあいさつをする	1		なし	0	なし	2		・公園のゴミひろい	4	4	5	-	5	4	4	3	3	3	5	5	3		4	3	2	3	3	2	2	2	3	3
		3.5	20	-	10.5	1	6	"1"		1	2			近くに公園が有った為、この建物に決定し、午前中の1時程度その公園に行く計画を作成し、実行している。	1		公園内の安全、当園は0～2歳児の子どもを保育して居ります。公園内にタバコの吸ガラ、ガラス(ドリンク剤)破片、ガム、ヨウジ、ハシ、ゴミ、等が落ちている、のでまずそれを拾い、集める事。子どもは何でも口に入れるので!!	2	土木事務所が管轄しているので、そことは、落ちているものが多い時等は…	人数の多い他園で、出入りを制限されている事を聞いた事が有るが内容は不明	1		2		公園は色々な人が使用するので、やはり有料にして、管理者を置くしかないかな？(他の施設を並設してみるのもいいかな？)	5	5	5	5	5	5	5	5	5	3	5	5	3	音が出るもの!!	5	5	5	5	4	4	3	5	5	1
		23	200	-	7	1	3	"1,8"		1	2			朝の会後各クラスで外あそびをする。集団あそびのカリキュラムに添ってあそぶ年少は午後も外あそびを入れる	2	K.E、ICTと教科がふえたため	あそび方の紹介をする 環境づくり	1		なし	0	分からない	1	利用の回数が少ないので		5	4	5	3	3	5	4	3	5	3	3	4	-		5	3	3	3	3	5	5	4	3	1
		-	36	1	9.5	1	6	"1"		6	2			・1日1度は外あそびをする・遊具中心ではなく、自然あそびや探索ができるように配慮する・遠くに行く必要はない	1		・職員が自ら体験する。	1		子ども同志のもめごと	1	受けていない	3		保ゴ者会の利用	5	5	5	5	5	5	5	5	5	5	5	5	5		5	5	3	5	5	5	3	3	3	3
		12	29	1	10	2	6	"1,2,4"		1	3			午前、午後共に戸外遊びを行う 散歩マップの作成	1		他園との打ち合わせ 保育者のスキルアップ	1		特になし	0	年3回の会議にて地図や情報の提供	6			5	5	5	5	5	5	4	4	5	5	5	5	4		4	5	5	5	5	5	5	3	5	5
		14	29	2	11.5	2	6	"1,4,8"	線路添い	6	3			せまいテラスしかないため、基本は外にでかけていくという方針でした。ここ数年で、爆発的に、保育園が増加したため、公園は4,5園重なることがあり、やむをえす、遊歩道や、線路沿いなどを利用することもあります。	2	混み合うため、出発時間を早くして、早めに帰るようにした。(本来なら9:30ごろ出発が好ましいが、9:00ごろ出ている)	空き地など、自治体がかりあげて、開放してもらえるようにする。	1		実際に苦情を言われたことはないが、区の方から、住民の声として、子どもの声がうるさい(特定の場所で)と情報が入った。	1	特にないです	1	本来整備は公的なものでやるものだから、自治体の中でちゃんと、予算をとってほしい。	駅の駐輪場のように、シルバー人材センターに依頼をする。働きたい元気な高齢者はたくさんいると思います。	5	5	5	5	5	5	5	5	5	5	5	5	5	外の空気に触れることが心を開放する。水、土、砂、草、虫、空気五感をたくさん刺激できる。	4	4	4	4	4	3	3	5	4	3
		5	30	2	10	2	6	"1,2,4,5,8"		-	2			午前中に戸外での活動は、毎日必らず行う計画をしていた。1日中室内遊びは、赤ちゃんであろうとも心身の発散によくないと思われる。午前中太陽に当たることで、給食もよく食べ、しっかり昼寝ができる。情緒も安定する。	1	雨の日以外は、かならず、少しでも外遊びを繰り返している。1日の生活リズムを崩さない方が、子どもは喜んで、活発に動けている。		1	子どものその日の様子を見て、体調に負担のかからない、場所、時間、キョリを考えて決めたり子どもの発達、興味に応じて、思いきり、走りまわれる所とか、砂遊びのできる公園とか、選択する。	トラブルはありません。	0	ありません。	-			5	5	5	5	5	5	5	5	5	5	5	5	-		5	5	5	5	5	5	5	5	5	4
		10	12	2	10	1	6	"1"		1	2			子どもたちが、歩ける距離であるか。他に利用する32団体（ゲートボール）があるか。	2	公園が増えた為、色々な場所に行ける。	小さい子たちもあそびやすい遊具があるか。走れる広場があるか。	1			0		1	公共の場なので、税金でまかなえるのでは？		5	5	5	5	4	5	5	4	5	1	4	3	2		4	4	4	5	5	4	5	3	3	3
		14	27	1	9	2	6	"1"		4	2			午前中外遊び	1			1		遊び声への苦情	1		-			5	5	3	5	4	5	5	3	5	4	5	3	3		4	4	4	4	4	4	4	4	4	4
		5	13	1	9	2	5	"1"		1	2			午前中は、天気の良い日はなるべく公園へ出て(施設のすぐ裏にあるので)、身体を動かして(日光浴も兼ねて)遊ぶ。	1		・保育者が、子どもをしっかり見守りながら、共に遊んで快活に外あそびをすること。(危険のないようにする)・子ども達の好奇心を大切にし、制限しすぎず、自由に行動し、楽しめる活動にする。・細めに水分補給もし、体調をよく見守って元気一杯遊べるように環境を整える。	1		ありません	0	受けていません	2		日頃からゴミを拾ったり、「来た時よりも美しく」ということで、個人でできることをやる。	5	5	5	5	5	5	5	5	5	5	5	5	5		3	3	4	4	3	4	5	5	4	1
		7	20	1	9.5	2	6	"1,2"		1	3			午前中はできる限り、毎日外遊びする(悪天候をのぞき、多少暑くても寒くても、外で体を動かして遊ぶ	2	基本的には「なし」です。ただ、震災直後は放射能を気にする親御さんが多かったので、毎日、外へ1歩も出ず遊んでました。←約1ヵ月半くらい…が、子供達にストレスがたまってかわいそうだったので、親御さん達に了承を得て、外遊び再開しました。	保育スタッフの安全に対する意識を高く保つこと。	1		全くありません。	0	受けていません	2		小学校の一角(安全が確保されている場所)に緑地帯をつくり、地域の保育園が日替わりで利用できるようにする 新たな施設を考えるより、既存の資源の有効活用がいいと思う。	5	5	5	5	5	5	5	4	5	5	5	5	4		5	5	5	5	5	5	4	4	5	5
		12	12	1	11.5	2	5	"1,8"	同法人内の認可保育園、屋上	3	1			・園庭がないので、できる限り近くの公園へ行く。・同法人内の認可保育園へ出向き、屋上を借りる。	-		・子どもの安全の確保・近隣公園の状況把握	-			0		-			4	4	4	4	4	4	4	4	4	3	3	3	2		3	3	3	3	3	3	3	3	3	3
		20	25	1	11.75	2	6	"1,3,8"		1	3			天候が良い日は基本的に毎日戸外遊びを取り入れる。	1		子ども達にとって安全な場所かは第一に確認しています。情報や実際場所にいっての確認。	1		全くありませんでした。	0	特にありません	1	小さな子どもが安心して遊べる場所は、確保して欲しい。	ボランティアでのお手伝いなどを考えてみる。親なども子供達のために参加できるのでは	5	5	5	5	5	5	5	5	5	5	5	5	5	小さな怪我など経験しながらも自分の体を守ることを身につける。	5	5	5	5	5	5	5	5	3	1
		1	3	1	10	-	6	"1,2,4"		5	2			子どもの月令が小さいのでその日の子どもの体調、機嫌を見て遠い所、近い所を選んだり、動きの変化に応じて遊具のあるところ、ないところなど選んで行っています。一人での仕事なので目の届く広さ、見通しの良さ、などで決めています。トラブル等に●●。	1		保育者も一緒に遊び体の使い方、遊具の扱い方を伝え、自分たちで遊びを見つけられるような対応を心がけています。楽しい雰囲気を作ることで子どもたちも楽しく過ごす時間を持つ大事だと思います	1		なし	0	なし	5			5	5	5	5	5	5	5	5	5	5	5	5	5		5	3	3	3	2	5	5	5	5	3
		17	28	-	11	1	-	"1"		4	-			活動のねらいによって外遊びの場所を決めている	2	保育者も慣れ、外遊びに行く活動が増えた。子どもの気づきが多くなった。	子どもの気づきに応答する、共感する	1		なし	0	特になし	1	今すぐはできず、法人の承認が必要になる為	特になし	4	4	4	4	4	5	4	4	4	4	4	5	4		4	4	4	4	4	4	3	3	4	3
		4	20	1	10.5	2	6	"1"		6	2			・園に近く車の交通量が少ないこと・歩行や運動量を目的とする・設定保育の後の気分転換等を考慮する	1		・子どもの体力向上・遊びを通してルールを知り、社会性が身につくよう導きたい	1		特になし	0	特になし	1	地域の公園を利用しているかつ、自治会費を支払っている		5	5	5	5	5	5	4	5	5	5	5	5	4		4	4	4	4	4	5	5	4	5	4
		4	10	2	8	2	6	"1,4"		1	2			悪天候(降雨、積雪、強風、etc)の場合を除き、必ず戸外遊びに出かけるよう、タイムテーブルに組み込まれている。	1		近隣の住人への認知(公園までの往復時の挨拶を欠かさない)、高齢者がゲートボールを楽しむ姿を確認したら、保育者も子どもたちと行き帰りの挨拶を交わす。また、公園に遊びに来ている一般の親子連れとの会話や挨拶を積極的に行う。公共の公園であるため、春光、不審者がベンチに座っていたり、藤棚の周りに大きな蜂がいる等一般の親子連れと共通認識を図り、相互協力を心掛けている。	1		特にありません。	0	特にありません。	6			5	5	5	4	5	5	5	5	4	5	5	4	4	創造力を養う	5	5	5	4	5	5	5	5	4	5
		4	40	1	10	1	5	"1,2,4"		1	3			徒歩15分圏内の場所で活動しています。外遊びは、午前中の保育活動の時間に導入しています。遊具の有無・日陰の有無・自然環境などを考慮し、活動しています。自治体の老人クラブやサークルの方と時間をゆずり合い使用させて頂いています。	2	活動範囲を広げ、子供達に色々な所で色々な体験をして欲しいと考えたから。	保護者の理解と協力を得ること。	2	ゲートボールの人との利用に関して	ありません	0	受けていません	5			5	5	5	4	5	5	4	5	5	3	4	3	3	けがの仕方をおぼえる・危険を学ぶ	5	4	4	5	5	5	4	5	5	1
		18	54	1	11	1	3	"1"		2	2			・園の近くなので公園利用は沢山取り入れていた、(公園周囲は四季の花が咲いたり、つくしなどが取れる。保育過程の中で体力作り自然とのかかわりや地域とのかかわり(祖父母、子ども)等取組をしている	1		・安全が一番(保育士のお手伝がある時は安心です)・子どもの健康状態(体調不良の時は保育室利用となる)・場所の確認(下見をしっかりやっておく)	2	山羊小屋は住所、園名を記入し消毒をしてから見せてもらいます(利用時毎回記入)	なし	0	なし	1	・公的公園であって必要ないと考えている	・いつも利用している各団体(園を含む)に緑地整備の呼びかけをしボランティアを募る方法もよいのかな(思っている)	5	5	4	5	5	5	5	5	4	4	4	5	2		5	4	4	5	5	5	5	5	4	4
		2	5	1	3	2	1	"1"		2	1			施設利用以外の人や子どもの交流 外遊具の利用	1		道中より人や車に気をつける	1		特になし	0	特になし	2			5	4	4	3	3	5	5	5	3	3	4	4	5		4	4	4	4	4	4	4	4	4	3
		8	9	1	11	1	6	"1,6"		1	4			AM 歩けるようになったら、1時間は公園(森)で遊ばせる。ハイハイでもベビーカーで→(森)へ移動。PM 砂場(敷地内)と庭で遊ぶ	2	時間を長くした。生活にリズムが出来、子供が落ち着いてきた。良く食べ、よく眠り、トラブルも減った。	場所を選ぶ。静かで、木々(自然)が多く、芝生をハイハイしても危険ではない場所	1		ない	0	ない	2		犬の散歩がとても多いので、(マナー違反もある)、寄付ではなく、税をかける	5	5	-	5	5	5	5	3	5	4	-	5	3		5	5	4	5	3	5	3	4	5	2
		12	19	1	11	2	6	"1,2"		6	2			園庭はないので毎日の外あそび、午前と午後で晴れていれば積極的に外に出るようにすること。周辺の緑地はなるべく多くさがしてみつけて、外あそびのバリェーションを増やすようにすること。	1		公園を増やす。	1		特にありません	0	うけていません	2		・緑地のごみ広いや整備のボランティアをやりやすくするイベントを企画する。(例えば草むしり等やったらとん汁?一杯サービスなど)・公園であそぶ人にゴミひろいのビニールぶくろを渡す。	5	5	4	5	5	5	3	4	4	2	3	3	2		4	4	3	4	3	2	2	3	3	2
		8	25	2	8	2	6	"1"		3	2			雨でも降らない限りお散歩に出る。その日の利用人数と子どもたちの様子に合わせて、目的地は決める。	1		子どもたち1人ひとりの理解を深める。	1		今のところ特になし	0	ありません	2		地域の中での管理者を決める。	5	5	5	5	5	5	5	5	5	3	5	5	3		5	5	5	5	5	2	1	3	5	2
		38	151	-	9	1	6	"1"		1	2			園庭が広いので、なるべく毎日使用する。クラスが多いのでお天気の良い日は公園にも行く。午前、午後とも精一杯あそべるようにしている。	1		安全な場所の確保	1		多くの保育園が集まるので遊べない時がある。	1		-			4	4	4	4	4	4	4	4	4	3	4	4	3		3	3	3	3	3	3	2	2	3	-
		21	105	-	11	1	3	"1,4,5"		1	4			園庭、テラス、隣接地に神社境内があるので園外であそぶ計画は遠足以外なかった	2	緑が多かった70年前今は駅が出来たことで賑やかになり車、自転車が多く園内にいることが多くなった	時間を確保すること	1		なし	0	なし	5			5	5	5	5	5	5	5	3	5	5	5	5	3		-	-	-	-	-	-	-	-	-	-
		3	50	2	6	2	6	"1,2,4,5,6,8"		1	5			日本的な自然活動を重とし、諸感を使って、数、言葉の理解を深める。	1		子どもの発達には、真似るから学ぶのベクトルが重要であり、失敗から学ぶ事が重要。全て安全失敗させないだけの環境では、子どもはしっかり育たない。教師がどこまでが大丈夫なのか、しっかり見極め、成長を促していくことが大切であり、教師の質が問われている。	2	遊び方、学ばせ方の提案。	なし	0	なし	6		色々あるがここだけでは記入できない。	5	5	5	5	5	5	5	5	5	5	5	5	5		5	5	5	5	5	5	5	5	5	5
		4	25	-	10.5	2	6	"1"		-	2			午前、午後と一日2回外遊びができるようにする。	1		ダラダラしない 子ども達を待たせない たくさん体を動かす 先生も子どもと一緒に走り回る	1		なし	0	なし	1			5	5	5	5	5	5	5	5	5	5	5	5	5		-	-	-	-	-	-	3	-	-	-
		8	25	-	10	2	6	"1,4"		4	3			1日の活動の中で、なるべく多くの外あそびの時間をつくる。	1		大猫のフンやゴミのない公園、当たり前のことであるのに、その意識の低い方たちが多く、毎日、ゴミ拾いをしているがイタチごっこになっている。	-		なし	0		1	必ずしも整備された公園や緑地である必要はなく、左記にあげたような、ゴミやフンのない緑地になるためなら寄付しても良いと考えます。		5	5	5	5	5	5	5	5	5	5	5	5	5		3	3	3	3	3	2	2	3	3	2
		4	10	1	10	1	3	"1"		1	1				2	入所児童(0才児)が増え活動が制限され機会が減った。(0～3才混合保育)	人員の確保 一定の広さの園庭の確保	1		今のところなし	0	なし	-	経理については上(本部)に相談しないとお金が動かせない		5	5	5	5	5	5	5	5	5	5	5	5	-		3	3	3	4	4	3	1	3	4	1
		4	50	2	10	2	5	"1,4"		1	2			他の保育園、幼稚園とあそぶ時間が、かぶってしまう	1		職員が、子ども達をしっかりと見守れるように、人数をもっと増やす。	1		ないです。	0	ありません。	2			5	5	4	5	4	5	5	4	4	5	5	5	5		3	4	4	5	3	5	3	3	4	5
		2	15	2	7.5	2	6	"1"		5	2			1つの公園に複数の保育所がバッティングしてなかなか遊べない。一般の方に申し訳ない時もある。	2	品川区は保育園が増え公園の取り合いになってしまい、他園とバッティングしない様第二候補を考えておいたり、大変になった。	・家庭でも外遊びをして欲しい。・公園や広場の充実をはかってほしい。	1		・ホームレスがベンチを占拠していたりする・タバコの吸い殻が捨ててあり、子どもが触ってしまう。・ボール遊び禁止の場所でボール遊びをしている。	1	・特になし	6		・シルバーセンターや障がい者施設の人材活用・税金を使って整備	5	5	5	3	3	5	5	3	5	5	3	3	5		3	3	3	3	3	4	4	3	3	3
		10	17	-	9	2	6	"1"		1	2			天気の良い日は毎日公園に散歩に出かける。	1		・安全性	1		無し	0	特になし	-			5	5	5	5	5	5	5	5	5	5	5	5	5		3	4	3	4	4	4	3	2	5	1
		24	19	1	8	2	6	"1"		1	2			・1日の保育の中で外遊びを取り入れる(お天気のいい日)・利用する公園の特定	1		緑地の整備	1		個人で来られてる方たちから団体で遊具を使われると言われそれから遊具はなるべく使わず広場でボールやフラフープなど持っていきあそばせている!	1	受けてないです。	1	国が管理してほしい!そのための税金だと思います。	整備のお手伝い(ゴミ拾いなど)	5	5	5	5	5	5	5	5	5	5	5	5	5		3	3	3	3	3	3	3	3	3	2
		6	40	1	11.5	2	5	"1"		4	2			未満時に合う小さ目の公演利用を計画していた。	2	年齢層が上がり、運動公園など広目で走りまわる事を目的とした公園の利用が増えた。	土や草、木にふれさせなるべく外を走りまわらせること。虫などを発見して楽しませること。	1		なし	0	なし	5		曜日などを決めて、クリーン活動に参加する	5	5	5	5	5	5	5	5	5	5	5	5	5	危険を察知する力	3	3	3	3	3	3	3	3	3	3
		-	15	-	10	-	6	"1"		2	3			園庭がないので1日1回以上外あそびに出るようにする。	1		こどもが安全に、なるべく自由にすごせる公園を整備すること。出入口に門等をつける。自由に摘んだりさわったりできる草花をうえる。	1		ボランティアで清掃をしている高齢男性から、「うえこみに入らせるな」「利用させてもらっているのだからあいさつをしなさい」(している)など言われたことがある	1	いいえ	1	未来を担うこどもたちの成長過程で大人が提供すべき環境なのに、なぜお金を払わないといけないのか納得できないから。	そういう所に税金を使えばいいのでは。	5	5	5	5	5	5	5	4	5	5	5	5	4		4	4	4	4	4	4	4	3	4	4
		10	20	1	10	1	5	"1,7"		1	2			河川側の空地を園庭としようとしたが法規制で実現できなかった。	1			1		ない	0	ない	-			5	5	5	5	5	5	5	4	5	3	5	5	3		4	4	4	5	5	5	4	3	5	1
		8	15.5	2	7.5	1	6	"1,2,3"		-	3			午前中(少くとも10:30～12:00は散歩へ)	2	緑地、特に自由に出入りできる緑地が激減した。	・安全対策＝大人の意識、空缶、ガラスの破片やゴミを捨てない。・自然の中で過ごす時間、体験が必要だという意識の徹底。	2	蜂の出現、巣の除去依頼、公園面積の確保依頼等	・毎日ゴミ拾いから始めているからか、通常保育に対してはない。	0	ない。	-	政府が政策として行うべき。		5	5	5	5	5	5	5	5	5	5	5	5	5		5	5	4	5	5	4	4	2	5	1
		5	30	2	6	1	6	"1"		2	3			1日1回は(天候の良い日)戸外へ外遊びに行く	1		子ども達が安心して安全に遊べる様に保育者の配慮が必要だと思います。	1		花壇活動をされているボランティアの人に邪魔をするなと怒られます。	1	特になし	1	公園利用者が減ってしまうと思います。地域の方々のコミュニケーションの場になっている公園なので、その様な場所ではなくなってしまうと思います。	小学校が近いので、地域学習の時間などで整備する時間を取り入れたり、自治体の掃除の日に公園も掃除する。	-	-	-	-	-	-	-	-	-	-	-	-	-		-	-	-	-	-	-	-	-	-	-
		2.5	5	1	8	2	6	"1,8"		1	2			緑地を利用することが望ましいが、戸外に出ることは必ず行うようにしている。	1		周囲の住民の理解	1		ありませんでした。大人、保育士の声のトーンには気をつけていました。	0	受けていない。	5		公共施設をつくる時には、緑地を多くとるようにする。大型のマンションや開発時には、民間の協力を得る。	5	5	5	5	5	5	5	5	5	5	5	5	4		3	3	3	3	3	3	3	3	3	2
		4	21	2	6.5	1	3	"1"		1	3			1日のリズムとして室内室外のバランスをとる 雨天でも室外で遊ぶ	2	子どもの体の発達がゆっくりだった。公園であそばなして入園してくる子がいる。	自然の多様性の中で時間を過ごす。(たっぷり)リズムある生活のリズムとして思いついたらするのではなく	1		なし/不特定で公園利用について電話をもらった。昼間は利用しないでほしい	1	なし	1	公園は公共の物であり自治体が整備すべきもの。(緑地のイミがよくわからない)定ギは何？		5	4	3	3	3	3	3	2	3	3	3	3	3		5	3	3	4	3	5	3	3	3	-
		15	40	2	5	2	6	"1,2"		2	2			時間帯、時間、クロスエイジorクラス毎	2	ピクニックをとりいれた	安全のかくほ	1		写真をとるなどのふしん者、遊ギ施設、設備の対象年レイが不明確だし明確だとしても上すぎること	1	NO	6		ボランティア、大学生の実習活用 整備プログラムを学校の授業にとりいれる。	5	5	5	5	5	5	5	5	5	5	5	5	5	友だちとの交流	3	3	2	4	4	2	2	1	5	1
		3	14	1	6	1	4	"1,8"		1	3			午前、午後に1回ずつは外あそび(園庭含む)	2	定員の変更、園庭整備	保護者のリスクへの理解 子どもが草をぬいたり花をつんだりすることへの見守り。(それも経験)	2	ゴミ、危険ヶ所について	子どもが多い地域なので他の保育用の利用や小学生と活動がかぶることがある	1	なし	2		自治会と共同掃除などに市も協力してもらう	5	5	5	5	5	5	5	5	5	5	5	5	4		4	5	4	5	5	5	3	3	4	2
		7	37	2	8	2	6	"1,2,8"	園バスを利用し、遠くの公園	1	5			野外活動の経験を取り入れ毎日歩いて/園バスで公園や緑地へ行き 天気の良い日/季候の良い日はお弁当を持って遠足	-		車の出入りがなく広くのびのびと過ごせる公園選び(夏は緑が多い所/水あそび場がある所 冬は日当たりの良い所)	2	あそぶ場所(神社内×など)	生田緑地で山登りをしていた時空腹&疲れで大泣きしていた2才児を見た人が虐待と勘違いし、警察に通報した	1	特になし	4			5	5	5	5	5	5	5	5	5	5	5	5	5		5	5	5	5	5	5	5	5	5	5
		6	19	1	8	1	6	"1,2"		1	2			天気のいい日、体調をみて積極的に外あそびを設定する	1		安全な環境整備	1		なし	0	なし	4	目に見えて整備費がきちんと利用されていることが分かるようだったら快よく寄付できると思う。		4	4	4	3	3	3	3	4	3	3	3	3	-		3	4	3	3	3	3	3	3	4	1
		4	6	2	8	1	6	"1,4,7"	広場	1	2			お天気の日には、お外遊びを取り入れる事を方針とした。	1		安全面を考慮し、十分な保育士をあてて、１人1人の子どもに寄り添った遊び方を基本としています。束縛しない自由遊びをしている。よく見かけるのは、そのグループ全員お砂場に入れて、囲ってしまい、そこから公園にいる間中ださない。外遊びに来ていても、何の為?お外にでかけていますの事実作りの為?と思ってしまうような園、やめるべきことです。	1		特になし	0	北沢川緑道整美の時、ワークショップに参加し、公園作りへの要望を反映していただきました。	5		利用している保育園、グループ同志が相談しあう。	5	5	5	5	5	5	5	5	5	5	5	5	5		5	5	5	5	5	5	5	4	5	-
		-	30	1	8	2	5	"1,4"		1	2			まわりに公園も多くありますが、環状七号線が通っているため近くの交番の警察の方ともコミュニケーションをとっている。又、西新大師というお寺もあるので池の鯉をみたり散歩コースにとり入れいる。	1		気候や気温の変化に留意して、安全に気をつける。	1		ありません。	0		6			5	5	5	5	5	5	5	5	5	4	5	5	4		4	3	3	2	4	3	3	3	3	2
		10	6	1	11.5	2	6	"1,2,4"		1	3			週日案の中に外遊びの目的を記入し、目的と気候に合った公園を選んで行くようにしています	1		当日の子どもの様子と年齢(低月齢)を見て、目的を変更することがよくある為、体調や気候などで無理のない戸外活動が望ましい	1		電車を身に行った時、線路のお前のマンションの住人に子どもの声がうるさいと言われた	1	何も自治体からのサポートはない	2		特に思いつかないです	5	5	5	5	5	5	5	4	5	4	5	5	4		4	4	4	3	3	5	5	3	3	1
		3	25	2	6	2	6	"1"		1	2			お天気である限り、毎日遊びに行く。	1		公園の設備を改善する。定期的なメンテナンス、清掃、遊具の交換があると良い。	1		特になし	0	全くなし	1	各自治体の税金で賄われるものと思う為		5	5	5	5	5	5	5	3	5	3	5	5	3		4	4	4	4	4	4	4	4	4	-
		3	20	1	9	1	4	"1"		1	2			悪天候以外は基本的に毎日お外遊びを行う。園児の年齢層が低いので、園庭で遊ぶ。	2	保護者からお散歩(近くの公園など、園庭以外の場所)に行ってほしいとの希望があった為、小さい子でも行けるように6人乗り(7カ月～乗車可)のバギーを購入し、近くの公園に行くようになりました。	環境整備	1		ありません。	0	受けていません。	1	認可外保育施設で、助成金が全く無く、普段の運営だけでも余裕がない(大変厳しい)為。		5	5	5	5	5	5	5	4	3	4	3	4	4		5	5	5	5	5	5	5	4	4	4
		10	40	2	6	2	5	"1,4"		1	2			・カリキュラムにどのように取り入れるか・遊びの内容・利用できそうな場所の検討	1		・安全性の確認をすること・遊び内容の充実	2	運動会会場として利用してよいかどうか	特にありません。	0	特にありません。	6			5	5	4	5	5	5	5	4	5	3	3	3	3		3	3	3	4	3	4	2	2	4	2
		11	25	1	11.5	2	6	"1,4"		3	2			・外遊び(公園)に行くまでの安全性・遊び方、先生の配置	1		・外に出掛ける前に子どもと約束事をする。(ルールを伝える)・見守り、声かけ、配置	2	きけんな物や場所の確認 もし発見した場合に伝えていた。	開園から、毎日会う、おじさんにあいさつ、ハイタッチ等、近所の方の見守り、声がけがある。たまに子どもたちの声がうるさいと苦情あり。	1	特に受けていないが、いつも気持ちよく利用させてもらっています。季節の花や、公園内の設備など、遊具についてもきれいにしてもらっています。	2		子どもたちの安全の為に整備が必要であれば、支払ってもいいのでは…	5	5	5	5	5	5	5	5	4	4	5	5	5		4	4	4	5	5	5	5	5	4	4
		8	84	1	5	2	6	"1"		2	2			園のカリキュラムの中でactive time(身体を動かす時間)が10:20～11:00で設定されており、悪天候でない限り、外での活動が定められている。	1		安全第一の外遊びのプログラムを事前に話し合って教師間で共有し、教師たちが率先して子どもたちと一緒に遊ぶこと。常に目を子どもたちから目を離さない事。	-		草香江公園、鳥飼3号公園)子どもの遊び声に対する苦情	1		1			5	5	4	5	5	5	5	4	4	3	4	4	3		4	4	4	4	3	3	2	2	3	1
		4	20	-	6	2	5	"4,8"		1	2			週に数回、天候に応じて。	1		子どもたちが興味を持つような活動をリードする。自然の中で遊ぶ方法を共有する。	1		特になし	0	特になし	2			5	5	5	5	5	5	5	5	5	4	5	5	5		5	5	5	5	5	4	3	3	4	2
		5	19	1	8.5	1	6	"1,2,4,5,6,8"	山	1	4			散歩活動(花、草、虫等とのふれあい) 登山活動(四季折々の自然を感じ、発達に応じて、達成感を味わう) 土あそび(創造する) 水あそび(水たまりや水路等で、あそぶ、虫とり他)	2	宅地造成のため、自然がなくなり、散歩のコースがかわってきている	地域ごとに、保育士(大人)が、自然の良い場所を把握すること。環境を整えたり、自治体に働きかけること(土木事務所との連携)	2	草刈りの相談、公園を借していただく等	ないです	0	ないです	6			5	5	5	5	5	5	5	5	5	5	5	5	5		5	5	5	5	5	5	5	5	5	5
		8	30	2	9	2	6	"1"		1	2			・最低週3回以上は公園に行く・その内の週一回は体育の授業を行う(朝、人が少ない時間)	1		・子どもの安全の確保	1		一度、何かのイベントで大人も多数その公園を利用していた時間に知らずに公園へ行き、私たちが来たことでさらに人数が増えたことに、怒った子連れの母親にいちゃもんをつけられたことがあります。	1	うけていません	5			5	5	5	5	5	5	5	4	5	3	5	5	3		4	4	4	5	4	4	4	4	5	3
		15	60	2	10	1	6	"1,2,5"		1	2				2	設立時は園庭があったのでほぼ毎日園庭で1～2時間遊んだ 3年前現在地に転園し、園庭がなくなったのでほぼ毎日近所の公園で遊ぶ(午前1回、午後1回)	安全な環境｛・遊具の安全・危険物がおちていない・ある程度見通しがよく不審者がいない	1		特にない	0	特にない	5		定期的な清掃等に参加する。	5	4	4	5	4	5	4	3	4	3	3	3	-		4	4	4	5	3	4	4	3	4	3
		16	12	2	5	2	6	"8"		1	3			・天気が良い日の午前中(10:30～11:30)はできるだけ戸外で子ども達と遊ぶこと※1日1回は戸外あそびをする・車が入ってこない遊歩道を散策する(2～3ヶ所のみ)・固定遊具で遊ばせるときは、表示された年齢を守ること(保育課を通して法人より指示があった)	2	当施設は一時預り事業のため、戸外遊びには、1才6ヶ月～6才迄のこともと一緒に出かける。見守りスタッフは、子ども2人対スタッフ1人、しかし、30年4月より表示されている年齢以外の子どもが固定遊具で遊ぶことは厳禁と言うことになり、現在は、散歩のみとしている。数多くのスタッフが付添っているが、100％安全を見守ることは不可能。	・2才迄に、寝返り、ハイハイ、つかまり立ち、歩行へと生長の過呈をしっかり押さえる環境づくりで個々の発達を促えること。・目的をしっかりたてて自前に安全を確保する(下見をして危険対策をたてる・年齢相応の約束事をしっかり伝える。	-		全くありません。地域の方々は、好意的です。	0	公園の一部を借りてイベントをする時は、管理事務所に行くが利用許可を得る時に、情報の提供が得られる。	6		乳幼児を育てている家庭の方々に、年に2～3回、草とりや遊具の安全点検に協力を得、行政と一緒に実践する。	-	4	4	5	-	5	5	4	5	4	3	5	5		3	3	3	-	4	4	3	3	4	4
		5	10	1	10	1	6	"1,4,5"		2	2			お天気の良い日は基本的に毎日お散歩に出るようにしています。外で遊ぶこと、身体を動かすこと、自然にふれること、たくさん歩くこと、は設立時から計画をしていて今も実行しています。	2	区民農園では「静かに」という注意書きができてしまったので行く回数が減りました。	遊具や手を入れられすぎた公園や施設よりも、緑の多い自然の環境の中で体験しながら学べることの方がはるかに多く、生きる力につながっていくので、そういった意味で自然に近い公園が増えると嬉しいです。ただ色々な人がいるのも事実なので、防犯などを考えると、見通しの良さや開かれた空間であることも重要なのかなとも思います。	1	管理人さんがいる場合は必ずごあいさつはします。	Q13に書きましたが、直接苦情を受けたことはありません。	0	受けていません。	6		公園や場所にもよりますがゴミが多くなってきているところも増えています。私達も利用させていただいているので、気づけば拾ったり持ち帰ったりしていますが、個人や団体でもマナーが向上すると良いなと常々思っています。そこが支援のしつにもなると思います。	5	5	5	5	5	5	5	5	5	5	5	5	5		5	5	5	5	5	5	5	5	4	3
		16	120	-	8.5	2	5	"1"		1	2				-			-			0		-			5	5	5	4	4	4	4	3	4	2	3	4	1		5	5	5	4	4	4	4	3	4	2
		5	23	1	10	2	6	"1,8"		1	4			雨以外は、必ず外遊びの時間をつくる。公園が使えなくても散歩等で外へ出る。(ぬかるみや他の公園の使用等で)	1		公園へ行く道のりや公園周辺にお住まいの方へのあいさつ、声かけ	1		土曜日、午前中遊び声への苦情「うるさい」	1	いいえ	6			5	5	5	5	5	5	5	5	4	4	4	5	5		5	4	4	5	4	5	4	5	5	5
		12	15	1	10	1	6	"1,2,8"	畑	1	2			公園、設置内の空地を利用、畑を利用	1		遊具も必要ですが、自然の木立も必要性を感じます。	1		無	0	緑地の地図	-	公共性の有無によって異なります		5	5	4	4	4	5	4	4	4	4	4	4	4		4	4	3	3	3	3	3	3	3	3
		3	25	1	4.5	1	6	"1,2,5,6"		1	2			設立当初は、現在よりも外遊びの時間も長く、場所も多かったです。とにかく、できれば人工的ではない、自然の中で過ごさせたい、という気持ちが強かったので。設立する前に、東京の自主幼稚園の報告会に参加し、羽根木プレーパークに行ったときに、幼児の外遊びはそこに人(これが一番大事)が居てからこそなのでと痛感しました。昔は都会も田舎もそこそこに、働いている大人が居て、叱ってくれたりしました。	2	幼児(3～6才)の年令に合った場所と言う事が、やっていくうちにわかってきたように思います。今思うと、もう少し、大きい人達の内容だったかな、という事があります。天候が急変して心配した事がありました。	「人育て」です。虫を見て「キャー」と声を出したり、雑草の花をつんでいる子に「お花さんが痛がっていますよ」なんて言う人がいたら、興醒めです。安全面の検討も大切だと思います。せっかく遊びに来たのに禁止事項ばかりではおもしろくないですから。	1		緑地ではありませんが、休む場所として公民館などを利用していた時には平日の昼間の利用者はほとんど高齢者の方達だったので「なんで小さい子が使うんだ。」という事は言われました。もちろん好意的な方もいらっしゃいましたが。	1	いません。	6		ボランティアで人を育てる	4	4	3	3	4	5	5	3	5	3	4	2	3	森には、「生、老、病、死」が繰り返し存在しています。朽ちた大木の下で小さな若木が育っていて、そういうことを言葉ではなくかんじることこそ、自然に居る醍醐味では。	4	4	4	4	4	5	5	3	5	3
		20	94	1	8	2	6	"1"		1	2			カリキュラムの中で1日園外へ行く時間がある。施設時に公園の広さやキョリ、遊具の内容などは、確認をした。	2	開校時は子どもも少なく、あまり公園で遊んでいる子ども少なかったが、最近は、とても遊んでいる子どもが多い。	マナー良くルールをまもり、協力して使用する。地域のゴミひろいなどの活動に参加する。	1		子どもの遊び事や、マナールール、のトラブル(苦情)はあった。	1	なし(シルバー清掃の方が毎日きれいに清掃して下さっている)	-	その時による(株式会社)なので、生徒数が少ないとむずかしい	子どもたちと教育の一貫として、・花壇の花や草をうえる・ゴミひろい	4	4	4	4	5	5	5	3	4	4	5	4	4		3	2	3	2	3	3	2	3	3	1
		2.5	6	2	6.5	2	6	"1"		1	3			近くの公園等に散歩に行く。未来館や、児童館に行き、行事に参加する。	1		・安全の確保・他の子供達と交流を持ち、一緒に遊べるよう声かけをする。	1		特になし	0	児童館からのお知らせ等。	2			5	5	4	4	4	3	3	3	4	3	5	5	3		3	3	3	3	3	3	3	3	3	2
		35	-	-	-	-	6	"1"		1	-			建設事務所と公園使用につき、事前相談をしており毎日休みの時間に使用予定でしたが、近隣の反対により使用が一切不可となった。	2		自治体、行政の明確な規則、どれくらい使用していいのかなど	2	使用不可の話し合い	子どもの遊び声がうるさく、健康を損ねているとの苦情、公園を専有しているとの苦情	1	いいえ	-			5	5	5	5	5	5	5	5	5	5	5	5	5		5	5	5	5	5	5	5	5	5	5
		15	12	1	13	2	5	"1"		1	2			・自然の土、砂、緑、花、実を見たり、触れたりして五感を育う ・子供たちの体力の増進、歩行力をつけたり、気分の転換を計る	1		・犬、猫の糞の始末に注意・不審者の対応・外での規則を教え、守る。	1		ありませんでした。	0	近隣の公園の地図の提供。	2		整備費を月々寄付する	5	5	5	5	5	5	5	5	5	5	4	5	3		5	5	5	5	5	5	1	2	5	5
		6	14	2	8	2	6	"1,8"	海沿い	1	2			・1日1回の外遊び・遊び場の特定	1		・施設内に園庭の設置・公園等広場を増やす→保育園が多く集まる地区は公園に園児が集まりすぎてのびのびと遊ばせることが難しい。遊ぶ時間をずらすのも子どもの生活リズム的に難しいので施設の増加や各園で園庭の設置ができれば良いと思う。	1		・特になし	0	・特になし	-	年間いくら…という方が良い。(毎回利用しているので)		5	3	3	5	4	5	5	4	5	5	4	3	4		3	3	3	5	3	4	3	2	4	4
		18	30	2	11	2	6	"1,2,7"		1	2			・外遊びは、外部の公園を利用して行う	1		・安全に遊べる環境が整った公園や児童館が欲しい。近隣保育園で公園で遊んでいる最中にガラスで指を切り救急車を呼んだので	2	民生委員さんに公園のゴミの多さを相談	なし	0	なし	5			5	5	5	5	5	5	5	5	5	1	5	5	5		5	5	5	5	5	2	2	3	3	1
		8	40	1	9	2	4	"1"		2	2				1		・園庭を作る	1		なし	0	特にありません	5			5	5	5	5	5	5	5	5	5	5	5	5	5		3	3	3	3	3	3	2	3	3	2
		10	14	1	9	1	4	"1,4"		1	2			・午前中(10:00～11:30)は天気が良ければ基本的に戸外あそびを多く取り入れる・施設内に園庭があるので園庭をメインで使用する(園庭は2ヶ所あり、その延長にお墓もあるので木や虫、花などに触れあうことができる)	1		危機管理	1		特になし	0	特になし	6			5	5	5	5	5	5	5	-	5	4	4	4	3		4	4	4	4	4	4	4	4	4	4
		4	40	2	6	2	5	"1"		1	2			運動する 休を動かす	1		ケガ等への注意	1		無	0	無	5			5	2	2	3	2	5	1	1	3	1	2	2	1		5	3	3	4	3	5	3	3	3	1
		1	2	2	10	1	6	"1,7,8"	海沿い	6	3			午前中は、天候、体調に応じて、なるべく戸外活動を中心に行う。	1		危険のない中で、子どもの意思を尊重して見守る	1		なし	0	公共の広場を利用	2		草採り等、整備の協力を、出来る範囲で行う。	5	5	5	5	5	5	5	5	5	5	5	5	5		5	5	5	5	5	5	5	5	5	5
		4	32	1	8	2	5	"1"		1	2			子ども達が伸び伸びと思いきり体を動かして遊べる様に天気が良く、空気がきれいな日は出来るだけ戸外あそびを取り入れる様にしている	1			1			0		5			5	5	5	5	5	5	5	5	5	5	5	5	5		5	5	5	5	5	5	5	5	5	1
		12	19	1	8	2	6	"1"		6	2			設立時職員がいない為、不明	-	設立時職員がいない為、不明	・安全確認(タバコ、ガラスなど落ちていないか)(遊具の点検)	1		なし	0	なし	2			5	5	5	5	5	5	5	5	5	5	5	5	5		3	3	3	3	3	3	3	3	3	3
		18	23	-	11	2	6	"1"		-	2			通常朝の会終了後に出かけ30～60分程度 特にどこも相談はしていない 市の方も公園が近くにあればOKということです	1		・安全に見守る・子どもが生物、草に興味を示した時に共感する・ご近所の方達とのふれあい方法(あいさつ等)	1		ありません	0	いいえ	1	公共の場なので		5	3	3	3	3	4	3	3	4	3	4	5	3		5	4	4	3	3	4	4	4	4	3
		15	48	1	6	1	4	"1,4"		1	2				-		公園の周りにフェンスを設置したり、遊具を増やす。	-		特になし	0	特になし	6			5	5	4	5	5	5	5	4	5	3	4	4	4		4	4	3	4	3	3	1	2	4	1
		6	20	1	10	2	4	"1"		1	2			施設内に作ることは不可能だったため、上記3ケ所の公園に、行ける時に行こうという計画	1		生活リズムを整えてもらい、午前中の活動に戸外あそびを取り入れること。	1		ありません。	0	受けていません。	5		子どもたちと一緒に花を植えて育てるなどの管理のお手伝いなどであればできるのではないかと思います。子どもたちも楽しんでできると思います。	5	5	5	4	4	5	5	5	5	3	4	4	3		5	5	5	5	5	5	4	4	5	1
		4	34	-	10	2	6	"1,2"		1	3				1		公園の整備	1		ふしん者が入ってきたりする。(ただ、こちらがあやしいと思ってしまうだけだが…)	1	まったくうけていない	1	・認可外なのでなにも国、市からの援助がないので。	税金に1人1円ださせるだけでも、すごい料のお金があつまると思う。(所得税等)←もう少し、国が考えた方がよいのでは?	5	5	5	4	4	5	5	3	4	3	4	5	5		3	4	-	3	3	4	4	1	3	2
		27	62	2	9	1	6	"1,3,4,8"		4	1				2	・乳児ばかりの園なのですが、雨上りなどすべりやすい日は行けない場所も多い(転倒しやすいため)・土の遊び場が多いと好しい。	安全…浮浪者がいないこと、すべりやすくないこと。 衛生…ネコのふんや、ゴミが整備されている。 心地良さ…木のかげがある。	1		・写真をとられるようなことがあり、断った。・家庭の子が遊びづらいと言われた。(園児に占領されてしまうと)	1		1	子どもは国の宝だから。財政で…どうしても足りないからなのであれば、やはり、利用料として(1人20円くらい…)	利用回数券をコンビニや区役所 または、カードや携帯に入れらるような。	5	5	5	5	5	5	5	5	5	5	5	5	5	2、感謝、自然の恵みや手入れしてくださっていることを伝えていく。大地と空、風などを感じる心を育てる	2	5	5	5	5	5	3	2	3	1
		4.5	12	2	9	2	6	"1"		2	2			毎日雨が降っている以外は外に出て、太陽をあび自然とふれる。	1		その日の子供達の様子で行く先を決める。	1		なし	0	なし	2			5	5	5	5	5	5	3	4	4	3	4	3	3		4	3	4	5	4	5	3	3	3	3
		9	72	2	6	2	5	"1,5"		3	2				-		公園の清掃や外遊びの機会を増やすこと 5歳児以下でも安全にあそべる遊具の設置	2	公園の清掃の頻度について	なし	0	なし	6			5	5	5	5	5	4	3	4	3	3	5	5	4		3	3	3	4	4	4	3	3	4	1
		5	35	2	5	2	6	"1,2,5,8"		1	4			午前中の主活動としての公園遊び、及びお弁当持参での遠足。	1		遊具に規則のステッカーがついたが必要ないと思う。公園でのボール遊び禁止等ルールが多くなりすぎて公園を事由にあそべる場になっていない。あき地のような好きなことのできる遊場が多くあるとよい。(夢パーク利用中)子供は「～してもいい?」と大人に許可を得て遊ぶがこれでは自主性や考え判断する力が育たない。	1		公園で木のぼりをしていて注意された。親子連れで利用されている場合は、ごあいさつをして、よりよいコミュニケーションをとるように心がけているが、まれに、冷たい目で見られる。	1	あき地や、畑であそべる場所を提供していただけたらありがたい。	2		使用する団体で組合等(やくそくごと)を作り、おまつりやイベントで整備費を集める。	5	5	5	5	5	5	5	5	5	5	5	5	5		4	4	4	4	4	4	2	2	4	2
		12	8	2	3.5	1	6	"1"		1	2			天気が良ければ基本的に10時半～11時半、外遊び=公園遊び	1		公園外に飛び出して交通事故にあわないように気を配り目を配る。	1	砂場の砂の増量⇒すぐに増してくれる	なし	0	なし	2			5	5	5	5	4	4	4	4	4	5	4	4	-		5	5	5	5	-	4	4	4	4	-
		7	19	-	9	2	6	"1,2"		5	2				-			-			0		-			5	5	5	5	5	5	5	5	5	5	5	5	5		2	3	3	3	3	4	4	3	3	1
		15	80	-	5.5	2	6	"1"		1	-			・1日1回外遊びの時間を設ける。(天候により変更あり)・公園は、スクールから近い場所(歩いて10分ほど)で指定避難場所となっています。・近くには、警察署と消防署もあるので何かあった時に安全、安心である事。	1	(人数(生徒数)が増えたので、その分教員の人数も増えました。)	・自然にふれること。(外の空気を吸う。太陽にあたる。)・身体を動かして運動をすること。・植物、動物、虫、などの観察・	1		今までは特にありませんでした。	0	特にありません。	4		ボランティア、-(小学生や中学生)、高校生などに教育の一環として何かできないでしょうか?ゴミ拾いや何か	5	5	5	5	5	5	5	5	5	5	5	5	5		4	4	4	4	4	3	2	2	3	2
		9	14	-	-	2	6	"1,8"		1	3				-			1			0		-			5	5	4	4	4	4	3	4	4	3	3	3	2		-	-	-	-	-	-	-	-	-	-
		4	18	-	10	1	2	"1"		1	-			園庭や畑を施設内に設ける 緑や植物の成長に関われるようにした 天候の良い日は、午前中、9:00ゴロ～11:00ゴロまで 午後、14:30ゴロ～17:00ゴロまで園庭遊びをしている 0～2才の子なので施設内にて遊んでいる 遠足(保護者同伴)の際公園利用する	1			1			0		-			5	5	5	5	5	5	5	5	5	5	5	5	5		3	3	3	3	3	3	3	3	3	3
		25	60	1	13	2	6	"1"		1	3			・利用する緑地の特定し、国からの距離・外遊びの取り入れ方 利用頻度	1		・日常の活動の中での外遊びの位置づけを明確にし、デイリープログラムの時間設定、計画化をすること	1		・日頃から互いに気持ち良く使えるように、ゴミ拾いをするなど清潔に心がけた。・利用する人に会拶する	0	・なし	4		・運営について共同するしくみ(委員会)など設けて管理を行う。	5	5	5	5	5	5	5	5	5	5	5	5	2		5	5	5	5	5	4	3	5	3	4
		5	5	2	3	1	5	"1"		1	2			一時保育なので、利用時間とお天気、気温の様子を見て、子供の様子や調子と相談しながら行く。	1		保育者も一緒に遊び、きっかけや遊び方を知ってもらう。	1		特に無い。	0	受けてない。	1	子供の気分で、遊ばない可能性もある。他の公園に行けば良い、毎回払うのではなく、年間とかなら寄付できる。		5	5	5	5	5	5	5	5	5	5	5	5	4		5	4	4	4	4	4	3	3	4	3
		8	15	2	10	2	6	"1,2,4"		3	2			・毎日天気、気候のよい日は、午前中に外遊びに行く・夏場は主に水遊び、もしくは、午後16時頃から外遊びに行く。・各保育園が一同に遭遇し遊べない時があった(公園を変更した)	1		・集団あそび・道具を使ったあそび(なわとび、ボール、ポックリ、砂場道具など)	1		・小学生が混ざると、キケンを感じた。	1		6			5	5	5	5	5	5	5	5	5	5	5	5	5		5	5	5	5	5	5	5	5	5	5
		6	40	1	7	2	6	"1"		1	2			徒歩圏内で毎日30分以上通える公園	1			2	騒音の件	苦情が多く(子供の声に対する)入園をそ止された時期が1年ほど続いたが、今は収まった。	1	なし	1	通っている公園がもし寄付により より良くなるなら考えるか現状は芝生も遊具も何もない公園なので寄付に価しない		5	5	5	5	5	5	5	5	5	5	5	5	5		3	3	2	4	2	3	2	1	5	3
		6	10	1	10	2	6	"1,4"		2	2			当園より、子どもの足で徒歩5～6分の場の小さな神社内の公園。地面は土で遊具もある為、天気が悪くない限り外遊びをする計画を立てました。自治体には、特に相談は、してませんが、祭りなどの時には日頃のお礼を兼ねて奉納金を出すなどしています。	1		子ども達が伸び伸び走り回ったり大きな声で騒ぐ事ができる環境を作る事が大切です。その為には気持ち良い挨拶は欠かせない(園児・保育者共)と思っています。地域の方々に見守られる園となる様、日々頃のコミュニケーションが取れていれば外遊びしている子ども達に対して見る目は暖かいです。	1		1度もない	0		6			5	5	5	5	5	5	5	5	5	3	5	5	1		5	5	5	5	5	5	5	5	5	4
		9	12	-	11	2	6	"1,4"		1	2			・ワンフロアの施設に10人以上の子どもが一日過ごすのは、酷ということは、あきらかだったので、開所する前に近所の方にあいさつしてまわった。・天気の良い日は、2グループに分かれて外へ行った。夕方も行くことがあった。(保育時間が長い子どものみ)	1		死画のない場所、外に(道路に)飛び出さない工夫乳児も遊びやすい場所としては、芝生のみの場所があったらいい。固定遊具は、あまりなくて良い。山が1つだけある公園があっても良い。子どもの想像力をかきたてる公園造りを目指してほしい。	1		特になし	0	特になし	1	保育無償化などを行うのではなく、こういったところにお金をかけてほしい。お金を払わないと公園であそべないなんておかしい。固定遊具なんてわざわざ作らなくてもいいので広々としたたくさん走れる場所があればいい。	仲良くすればいい。利用者が協力することが一番。今までどうしていたか知りたい。今までできていたことがなぜできないのか。	5	5	5	5	5	5	5	5	5	5	5	5	5		3	3	3	2	2	4	1	3	2	4
		13	15	1	8	2	6	"1"		5	2			子ども達の無理のない程度に行ける場所へ行く。	1		・安全確認・遊具が子どもに合っているか。・子ども一人ひとりが見やすいか。	1		なし	0	なし	2			5	5	5	5	5	5	5	5	5	5	5	5	3		4	4	4	4	4	4	4	4	4	4
		9	25	1	8	1	1	"-"		-	-				-		安全を確保した上での少々ハードかな、がんばってみたいなという取組みができる状況。	2	毛虫など害虫について。	運動会当日、早朝からの準備で音の問題があり、気をつけるようになった。	1		-			5	5	5	5	5	5	5	3	5	5	5	5	4		5	5	4	5	5	5	5	3	5	5
		5	22	2	9	2	6	"1"		-	2			公園が園の目の前にあるため。活動は主に外遊びを主体にする計画でした	1		良い場所を探し、外遊びのための時間を取り、見守ること。	1		年度始めに新入園児の泣き声がうるさいという苦情がありました。	1	受けてません。	2			5	5	5	5	5	5	5	5	5	5	5	5	-		4	4	4	4	4	4	3	4	5	4
		9	30	2	9	2	6	"1,4"		2	3			午前中と午後の週2回外遊びをする	2	まわりに保育園がふえ公園にいっても他園がたくさんきていて自由に子供達をあそばせることができない。	あそぶ場所の確保	1		なし	0	なし	1	助成金を全くうけてないので運営していくのにせいいっぱいであるため		5	5	5	5	5	5	5	4	5	3	5	3	3		4	4	4	4	4	3	3	3	4	2
		8	60	1	8	2	5	"1,8"		1	3			体育を重要と考えるカリキュラムなので、外と屋内での活動をとり入れている。外遊びの重要性も認識しているのでかたよることなくQ21.22の項目をしっかり踏まえた活動をしている。年2回は、自然の中で学習する機会を作っている。(お泊り会)	1		安全の確保と興味を持てるように導くこと。	1		ありません。	0	長時間利用する場合は区へ届け出ます。運動会の開催にも協力いただいている。	2		年会費の導入	5	5	5	5	5	5	5	5	5	5	5	5	5		5	5	5	5	5	5	5	5	5	5
		17	42	2	8.5	2	6	"1"		1	1				-			-			0		5			4	4	4	4	5	5	5	5	3	3	4	4	4		4	3	3	3	3	3	4	4	3	3
		5	15	1	11	2	6	"1"		5	2			午前と午後に毎日2回、戸外活動をする。夏は、水遊びを中心に、施設敷地内で遊ぶなど。	1		体を思いっきり、つかい、のびのびと過ごせる様に見守る。	1		ない。	0	ない	5		とくになし	5	5	5	5	5	5	5	5	5	5	5	5	5		5	5	5	5	5	5	5	5	5	5
		8	25	2	9	1	6	"1,2,5"		1	2			一日に一回は一時間程度、公園へいき、身体を動かして遊ぶ計画(徒歩で10分程度の公共の公園にて)	1		公園へ行った際、先に遊んでいた園に嫌がられる事がある。(当園は一緒でも全く問題はない)のでゆずりあいが必要である。他園をみていると遊び方への配慮が足りていない様に思われるので保育士の質の向上が必要だと思う。	1		公園敷地内にある遊具で遊んでいる際、ここは普通の公園ではないと言われた事がある。小学生の食べちらかしたゴミがよく散乱している。	1	受けていない	1	公園なので公共の物なので税金で賄うべきであると思う	子どもをはじめとして、公共の場をつかうマナーを向上させ、大切に使うべきだと思う。	5	5	5	5	5	5	5	3	5	3	5	5	5	自分自身の体をコントロールする力を身につけるには不可欠	5	5	5	5	5	5	5	4	-	3
		11	19	1	13	2	6	"1,4"		5	3			外遊びは、ほほ毎日行う。	1			1		なし。	0	いない	3			5	5	5	5	5	5	5	5	5	5	5	5	5		5	4	5	5	5	4	2	5	5	5
		6	14	2	8	1	5	"3"		1	3			・設立した頃(50年前)～20年位前(2000年頃)は大学構内は、子どもたちの様子をみて外遊びをしていました。園庭もあるので。一日に一回 1～2時間は外遊びをしていました。・地域の公園、緑地などは、週の中頃(水、木曜日あたり)利用していました。(特に計画はなく、子どもの様子と保護者間の連携の中で行っていました)	2	・地域の公園、緑地などへはほとんど、出かけなくなりました。→不審者など、安全面が保障しずらくなった為。・地域の公園、緑地を利用する時は、下見をし、人員(保護者)をそろえて行くようになりました。	・衛生、安全面の配慮・戸外で、遊ぶことの必要性、重要性を保護者が認識する。	1		・12年前 保育で子どもが公園につれていった際、地域の方で遊びに来ていた母親にうるさがられどなられた。	1	特にない	6			5	5	5	5	5	5	5	4	5	3	5	5	2	子どもの側でなく、社会が子どもの存在をあたり前にうけとめ、関心をもつ為に必要。	5	5	5	5	5	5	5	5	5	3
		7	15	2	8.5	2	5	"1"		6	2			戸外あそびは毎日とり入れる。年齢により(0.1.2.3.4.5歳児)場所を決めて行う。近隣の公園以外 多摩川河川敷、本門寺公園、海浜公園等へ出かける、計画であった。	2	幼児3～5歳児の預かりが無くなったため近隣の数歩のみの活動となった。	自然の中で五感を使いあそべるような場所、きれいに安全に整備された作られた公園ではなく自然とともにあそびが発見、発展できるような環境が必要である。	1		裸足、や裸であそんでいると注意があった。	1		1	保育料の中では支払が困難である。整備されることは必要に応じ大切であるが、その代金は、区や国の予算で行って欲しい		5	5	5	5	5	5	5	5	5	5	5	5	5		3	3	3	3	2	2	2	2	3	1
		5	19	2	10	2	6	"1"		4	3			子どもたちの体力や発達の様子を見て遊ぶ公園を決定しています。	1		朝食をしっかり食べて、脳と体に活動のスイッチを入れること。	1		空気が乾燥している時期に「砂ぼこりが立った」「子どもの声が大きい」などの指摘がありました。	1	特になし。	2			4	4	5	4	3	5	5	4	4	2	3	4	3		4	4	4	4	3	5	5	4	4	2
		26	72	-	10	1	3	"1,4"		1	2			この園に来たばかりでわかりません	-	この園に来たばかりでわかりません	安全の確保	1		なし	0	なし	1	出せるだけの資金がありません。		4	3	3	4	4	4	4	3	4	3	3	4	3		3	3	3	3	3	3	3	3	3	3
		4	16	-	10	2	6	"1,8"		3	2				-			-			0		-			5	5	5	3	4	5	5	5	4	2	5	4	3		4	4	4	3	4	5	5	5	4	2
		7	37	1	8	1	2	"1,8"	大濠公園、動物園	1	2			・所外活動として取り組んでいます。所外活動の日は幼稚園よりバスを出してもらって皆でバスで出かけます。施設内に砂場と広場(狭いですが緑も植えてあります)がある為自由に外遊びは取り入れています。	1		・安全面の確認。	1		ありません。	0	ありません。	3		・虫に対しての対策(蚊や人手等)	4	4	4	3	4	5	4	4	3	4	4	4	3		3	3	4	2	3	3	3	2	3	1
		20	69	2	9	2	6	"1,4,5"		6	3			1日の活動の中での取り入れ方	2	畑での農業体験が、畑の減少と共に減った	地域との連携	1		子どもの声に対する苦情が園、区役所、警察に寄せられる	1	特になし	1	・園の経営に余裕がない・本来社会福祉施設が寄付するものではないと考える	清掃活動など	5	5	5	5	5	5	5	5	5	5	5	5	5		5	5	5	5	5	5	5	2	3	1
		6	40	2	5	1	6	"1,4,6,7,8"		6	4			・毎日、外を歩く。(雨でも雪でも、よほどの荒天以外は)・子どもには外遊びが1番。(まず体をつかう。全身、細かい手先、頭はついてやる。)・公園、道端のしぜん交通の状況)を理解する。(季節に応じて、安全第1!)	1		・町(街)の無駄な開発はしない。(宅地がどんどん増え、緑が少なくなっている)・地域の方とのつながりをもつ。(緑の多い地域なので、理解され、見守られている。)・保育者が自然を好きになる。(自然のよさ、危険も理解する)・園児数は少なくあるべき。(一人一人のペース、興味の保障とそれらを友達や保護者と共通することが可能)・外遊びの必要性、重要性を(再)認識すべき。(人が人として生きていくには、自然と共に。そして自由に遊ぶ。その中に大事な経験、遊びがある。)	2	下保谷4丁目特別緑地保全地区 保存、活用検討懇談会に参加。	小人数で行動しているためか、開園以来、苦情はなく、暖かい目で見、関わっていただいている。「庭に寄っていかない…」と声をかけてくださる方が、何人かいて、遊ばせていただいている。	1	支援を受けるというよりは、保全緑地の管理、利用に関して、自治体に協力をしている。	2		・国及び自治体が緑の大切さを理解し、お金を使って、整備、保存に努める。・利用の際には、その場の自然を理解し、保護することを意識しながら利用する。	5	5	5	5	5	5	5	5	5	5	5	5	5		5	5	5	5	5	5	5	5	5	5
		3	10	1	10	2	6	"1,8"	託児所前の空地	-	3			天気の良い日はなるべく公園や託児所前のスペースで遊ばせるようにしています。(特に午前中)	1		①安全に注意すること②遊具の使い方、楽しく遊べるように指導し理解してもらうこと。	2	使用の許可をもらった。	15年間運営して来て1度だけ、向かえの住宅の方から注意を受けましたが精神的に少しうつ気味のお母さんからでした。その後家族の方からしゃざいされました。以降何の問題もありません。室内の子供の声の対策はクーラーを付けることで解決しました。	1	なし	2			5	5	5	5	5	5	5	5	5	5	5	5	5		5	5	5	5	5	5	5	5	5	5
		4	12	2	6	2	6	"1,2"		1	2			園庭があるので、そちらも利用しつつ、自然と触れ合うことのできる公園があるので定期的に利用しようと思っていた。園の周りに公園が多い。遠足では大きな公園も利用する。	1		安全性を高めて、安心して遊べる環境をつくること。	1		特になし	0	特になし	5		園のボランティア活動として各園や地域団体が定期的に支援をする。	5	5	5	5	5	5	5	5	5	5	5	5	2		3	3	3	3	3	3	3	3	3	3
		-	29	2	9	2	6	"1"		5	2				2	四季おりおりの花がたくさん有り、管理人さんの家でいきものなど見せてもらっています。(メダカ、コイ)など	危険がなく安心できる様にきおつける	2		特になし	0		-			4	4	4	4	4	4	3	3	4	3	4	4	-		4	4	4	4	-	4	3	3	3	3
		24	61	2	11	2	6	"1,2"		1	2			園庭がない園なので天気の良い日は外に行って体を動かす。	1		・遊具などの安全点検をする・まわりの様子(遊びに来ている保護者や子ども達に声をかける)に気をつける。(不審者にも)・遊具の適正年齢を確認する など	2	運動会の練習などで使用するとき	なし	0	運動会の練習で使う時は区の公園課に申請書を出している	1	公設民営なので整備員支出が大丈夫か?		5	5	5	5	5	5	5	5	5	5	5	5	5		4	4	3	3	3	5	5	5	4	3
		8	29	-	6	2	6	"1,5"		1	1			・1日30分程度の公園での外遊び	1		安全確認を十分に行うこと。	1		特にない	0	受けていない	2		・清掃作業、花壇手入れなどを行う。	5	4	5	5	4	5	5	4	5	4	5	5	5		4	3	3	4	3	3	1	2	4	1
		18	15	-	5	2	5	"1"		5	-			・10時～12時の時間帯で外遊びを取り入れた・1歳児は路地散歩。1歳後半～6歳は公園等わけていくこともある	1		・外遊びに行けるスタッフの数をそろえる・危険のない道で行く・天候に注意する	1		・トラブルは一度もありません・大きい子(保育園)達が先に遊んでいる場合は、他の緑地へ行きます	0		-			5	5	-	5	-	5	5	5	-	-	-	-	-		4	4	-	4	-	-	3	-	-	-
		8	23	-	14	1	3	"1,2"		1	2				2	2017年から整備工事がスタートしている。大規模工事(地域全体で)が入っているので、工事車両も多く、散歩になかなかいけません。→当園は、芝生庭があるので十分遊べている。まわりの施設が使えない分保育園内でいろいろおこなっている。	・保育士も一緒に遊ぶ。・子どもが手にとれる。触れられるものがある。	1		なし	0	町田市がサポートしている。	1	近くの公園は、町田市の管理、税金をおさめているので、それでやってほしい。	まわりの保育園、幼稚園児があつまり、ごみひろいなど。	5	5	5	5	5	5	5	5	5	5	5	5	5	対人ではなく、対自然ということで、どうにもならないことを学んだり、大切にする気持ちを学べる。	3	3	3	3	3	3	3	3	3	3
		14	30	1	8.5	-	5	"1"		1	2			同施設内と供用する園庭を主に利用、毎日外遊び中心のため、子どもたちが安全に遊べる様に職員の複数人数による管理、配置を置くなど	2	保育園内のテラスを利用することも多かったが、4月に場所を引越し、同施設内の園庭を広げ保育園からすぐに園庭に出れる様になった。	子ども達の安全を考えながら、全体を見る職員の配置 子どもたちと共感し関心をはらい関わること	1		なし	0	なし	-			5	5	5	5	5	5	5	5	5	5	5	5	5		5	5	5	5	5	5	5	5	5	5
		2	24	-	5	1	2	"1,8"		1	5			・雨天以外の時は、必ず、一日一回は、園庭で遊ぶ。・緑地へ春、秋の遠足に行く。	1		・ルールの中で、子ども達一人一人が自分の思いで自由に遊ぶことができるような大人の配慮が必要だと思います。	1		特にはありません。	0	ない	-			5	5	5	5	5	5	5	5	5	5	5	5	5		5	5	5	5	5	5	5	5	5	5
		5	30	1	10	2	3	"1"		1	2			年齢、保育士の人数の関係もありますが出来るだけ戸外あそびを多く取り入れることで心身の発達を促していく方向性で考え取りくんでいましたが木陰が全っくなく休けいさせてあげる所がほとんどなくまた整備されすぎて季節の虫など自然に触れることが出来ない	2	・年齢が低くなってきた為公園の場においての考慮要するため・木陰が少ない(ほとんどない)	・外あそびによって虫などの観察も出来る・休けい出来る場所づくり(木陰)	1		ナシ	0	ナシ	2			3	3	3	3	3	4	3	3	4	3	4	3	3		3	3	3	3	-	1	1	1	3	1
		10	15	2	2.5	2	3	"1"		1	4			最初の頃は外遊びはあまり考えていなかった。ひろば事業を行っている中で区内の団体から「世田谷区自然体験遊び場事業」をやらないかと誘われ受託した。	2	世田谷区自然体験遊び場事業のプレーリヤカーを始めたことにより外遊びに関して親の様子もわかるようになり外遊びの大切さを実感した。	まず公園に来てもらう。外遊びの楽しさを知ってもらえれば子どもは遊ぶ能力はみな持っているから、安全・安心して遊べる場所を提供する。	2	世田谷区を通じて公園管理課の許可をもらっている		0	世田谷区の事業なので常に区と連携して行っている。	1	税金でまかなうべきと考えます。	私有地であれば草とり、清掃を担当する	5	5	5	5	5	5	5	5	5	5	5	5	5		3	3	3	3	4	3	3	4	4	4
		7	30	1	11	2	4	"1"		2	2			外気に触れ、自然の変化を感じられるように四季を通じ楽しめるように計画しています。	2	近りんに保育施設が多くなり、利用しずらくなった。	体調管理の認識し、最近の異常気象を予想すること 安全管理も併せて行う。	1		利用者が増たことで、目が行き届かないようにする苦りょ。	1	なし	1	行政サービスの延長上にある保育は、これ以上利用者負担はできない	災害時のヒナン場所にもなることも考えると、市民の税金で成立たせるなど平等な処置が望れる。	5	5	5	5	5	5	5	5	5	5	5	5	5		5	5	5	5	5	5	5	5	5	5
		4	15	2	9	2	5	"1,4,8"		1	2			今は、乳幼児が多い為、なるべく毎日外気に触れ季節を感じられる事が計画にあり、近隣の散歩やベビーカー等で移動し公園内で遊ぶという取り入れ方です。	1			1		ない	0	ない	6		その地域や町内での管理、清掃、利用者のゴミや飲食物などの徹底した持ち帰りなど。	5	5	5	5	5	5	5	5	5	5	5	5	5		3	3	3	4	5	5	3	3	4	4
		12	25	1	9	1	6	"1,8"		5	2			外遊びは毎日の生活の中で、子どもたちにとって必要である。虫や花など季節を感じるように見たり、ふれたり、命の大切さも知り、虫や鳥の鳴き声などにも関心を持たせることができる。住宅地(マンション)が隣接の為、子どもの声や楽器などの騒音におけるトラブルもあり、変更することもあった。	2	理由は、騒音問題があげられる。住民の方より、管理会社に連絡があり、防音装置をつけたりして対応して、マンション側での活動を減らし、公園や施設などに行く為の通りぬけで使用させてもらった。	子どもたちの安全面に気をつけ、公園や緑地の管理と清掃をやりながら環境を整えて外遊び活動を重視していきたい。	2	利用に対して出来るか出来ないか	マンションが側にあるために、子どもの声に対する苦情ありました。	1	受けていない	2		トイレの設備、(子ども用のトイレ)清掃、今年の夏は暑くて外活動が難しい。木陰がある公園も必要になってくると思う	5	5	5	5	4	4	4	4	4	5	5	5	4		4	4	4	4	-	5	3	4	4	4
		9	20	2	10	2	5	"1,4,5"		5	2			認可外施設であり、園内に外遊びできる場所はありませんが、週に3日は、近所の公園等に出かけるスケジュールを組んでいます。	1		子どもの人数や状況と職員数によって同じ公園(近いところ)に行きがちになりますが、同じ場所でも遊びに創意工夫を施すことが大切だと思っています。	1		近隣住民の方には温かく見守っていただいています。市街地の中の数少ない広い公園であるため、いくつかも保育園、託児所の利用が重なることがあります。協力し合って利用はしていますが…。	1	受けていません	1	助成金も一切受けていないため、経営的に寄付する余裕が今のところありません。	公園内に保育園の持ち場のスペースを割りふっていただき、植物などを育ててもよくなれば、子どもに体験もさせられるし、その分、きれいに整備もできると思います。	5	5	5	5	5	5	5	5	5	5	5	5	5		5	5	5	5	4	2	1	4	5	1
		16	68	1	11	1	2	"1,4"		1	-				-			-			0		-			5	5	5	4	4	5	5	5	5	5	5	5	5		3	3	3	4	3	4	4	4	2	1
		10	20	1	9	2	6	"1,4,6,7"		2	2			夏や悪天候な日を除いては、ほぼ毎日近隣の公園へ行く計画をしていました。設立前に周辺の公園はいくつか周り、子どもたちが安全に遊べることを確認しました。自治体とのやりとりでは、屋外遊戯場としての申請をした程で相談は特にしていません。	1		まずは安全を守ることだと思います。安全確認、点検を十分に行うことと、大怪我につながることを防げる職員数を確保すること、2点をしっかり行った上で、子どもたちにできるだけ制限をかけず伸び伸びと遊べるようにすることが大切だと思います。(おそらく怪我予防ということで、アレはダメ、これはダメと大人が決めた枠の中で遊ばせたり過剰に守るようにして遊ばせたりする園が非常に多いと感じます。保護者への説明する力をつけることも大切だと感じます。)→自分の身を守る力、危険を予知する力をつける大切さを伝えていくべき。	1		今の園では特にありません。喫煙所が公園にあるのでそこにいる方々からの冷たい目線は感じます…喫煙所がなくてもタバコをベンチで吸う人がいるので、安全に気をつけています	1	特にありません	2		公園到着時、安全点検をかねたそうじ(保育者が行う)近隣の年長児が月に1度そうじをする。	5	5	4	5	3	5	5	5	5	5	4	4	5	季節感を感じる、交通ルールを知る。	4	5	5	5	3	3	3	4	5	4
		4	15	1	8	2	6	"1,2,8"		1	3			天候、子どもの体調によるがほぼ毎日、午前中に戸外活動をする。公園の遊具の対象年齢を把握し、遊ぶ場所を選ぶ。	1		安全確認 定期的に危険箇所チェックし、安全な場所を選ぶ	1		特になし	0		-			5	5	5	5	5	5	5	5	5	5	5	5	5		4	4	4	4	4	4	4	4	4	3
		17	30	-	10	1	5	"1,8"	競技場の緑地	5	2			園庭にはジャングルジムと砂場・ブロッ囲いの畑がありますが遊ぶ遊具が少い為、他の公園を利用しています。公園に行くまで散歩を兼ねており季節感や生き物捜し等、また手をつないで歩く事などを目的としています	2	子ども達も歩ける子が多くなった事と他の公園での「あそこの山や遊具で遊びたい」と訴える事が出来るようになってきた	体調管理や事故、ケガのないように注意しなければならない。環境整備をしながら保育士の観察がよくできるようにしていかなければならず、注意する事も必要ながら楽しかった外遊びの印象を作ってあげたいです	2	園庭が小さい事などで利用したい旨を話す。	なし	0	なし	1	今のところ管理されている程の緑地を利用した事はない		5	5	5	5	5	5	5	5	5	5	5	5	5		3	3	3	3	3	4	3	3	3	3
		60	289	-	8	1	6	"1,4"		1	2			付近に保育園が多くあるため、公園を使用する際の日程を理解し、共有する。	1		・保育園周辺に、子どもたちが集える空間を多く使えるようにする。・地域住民の理解をより深めていき、地域の方からも見守られるような環境作り。	1		近所の寺へ散歩に行った際に騒音に関するトラブルがあった。	1	特になし	1	寄付金等は、本社からの了承が必要なため	地域住民のボランティアで花や緑の保存をしていく。	5	5	5	5	4	5	5	5	3	3	4	4	3		4	4	4	4	4	5	5	2	3	3
		6	12	2	8	1	5	"1"		1	2			・天気の良い日には戸外に出て遊ぶ・はじめのうちは園庭のみの利用だったが、散歩の大切さを伝え(事業者へ)散歩に行くようになった。	2	事業者が安全の面から散歩に出ないように言われたが、散歩の重要性を訴え、近所の公園を調べて、行けるようにした。	安全に遊べる環境の設置、大人側の配慮。	1		特になし	0	特になし	5		・全員(利用者)で整備する機会を設ける・利用後にキレイにする。	5	5	5	5	5	5	5	5	4	5	5	4	4		4	4	4	4	3	5	5	5	3	2
		14	36	1	10	2	6	"1,4"		2	1			お散歩は、毎日行くが、どこも少し距離があり、4月当初に安心して行ける場所がない。散歩車等を利用して、安全に移動できるよう考慮した。	1		施設内に、庭があることが一番のぞましいと思う。外の公園を利用する場合は、移動の際の安全と、見通しのよい公園を選ぶ。	1		ない	0	受けていない	2			5	5	5	5	4	5	5	4	5	5	4	5	4		4	3	4	4	3	4	3	3	4	-
		7	30	2	9	2	5	"1"		1	1				1			1		特になし	0	受けていない	1	公園の整備は行政(予算)で賄うべき		5	5	4	5	5	5	5	5	5	5	5	5	5		5	5	5	5	5	5	5	5	5	-
		32	70	-	11	2	6	"1,2,5"		6	2			・1つ1つの公園の様子と危険を示したお散歩マップ作成とスタッフへの周知と保護者への告知	2	・場所が増えたこと・怪我によってより危険と思える観点が増した	年令に合った遊び方や場所の使い方などをスタッフ間で事前に話し合うこと	2	水遊びのしかたなど	特にない	0	特にない	1			5	5	5	5	5	5	5	5	5	5	3	5	5		5	5	5	5	5	4	3	4	4	3
		7	30	2	10	2	6	"1"		3	2			設立時の計画(外遊びについて)ついて良く知るスタッフがいないため回答できません。ただし、園では毎日おさんぽをすることを開園当初より、取り入れています。	-		まずは、友だちや大人(スタッフ)と、一緒に楽しくあそぶ関係づくりをしています。また遊具や玩具がある時は使用方法を伝えますが、それらがない公園(芝生のみ)でも、あそぶことができるように子どもたちをサポートしています。年令や人数に応じて大人がサポートを行い(移動、友だちとの遊び方、関わり方など)あそぶ楽しさを伝えることが大切だと思います。	2	通常の外遊びについては、相談をしたことはありませんが行事等での利用について、その方法や可否について問合わせをしたことはあります。	苦情はありません。公園等で休まれている少し不審な方がいる時は、スタッフ同士で情報を共有し子どもたちの安全に関わるようであれば区役所や警察(地域課)の方にも相談をさせて頂いています。	1	受けていません。サポートを得られるのであればぜひお願いをしたいです。	1	日々、利用する緑地を変更しているため、毎回同じ場所を利用することはありません。園児以外も利用できる緑地であれば、どの団体がどのくらい利用しているために、このくらいの整備が必要だという目安を知るのは難しいと思います。芝生を管理するために、一定期間利用ができない等のルールは必要になるかもしれませんし、またそれは必要だとも思います。寄付というよりは、子どもたちをつれて公園のそうじや植物の世話をボランティアで行うなど、日頃お世話になっている公園へのお手伝いという形であれば参加したいと思います。	・清掃や草花の手入れのボランティア ・実際に整備に関わっている人に、園に来ていただき園児の親子や職員と一緒に現状について話しをして頂く機会を設ける→必要であれば募金など。・ボランティアをしたら「お手伝いスタンプ」等、10回達成した園には何かごほうびがある…等→賞状やインタビューなど花の種あまりお金をかけずによろこんでもらえるもの	5	4	4	5	4	4	5	3	4	4	5	5	4		5	4	4	5	5	5	5	2	4	3
		9	8	2	-	2	6	"1"		1	1			・身体を動かす時間であること ・安全第一 ・子どもが歩ける距離	2		安全の確保	1		なし	0	受けていない	-			4	4	4	4	4	4	3	4	3	3	3	3	3		3	3	3	3	3	3	1	2	3	1
		5	20	2	7	2	6	"1"		4	2			近隣の公園などを、しっかりと利用する	1		緑を増やす。自然を増やす(つき山など) 遊具の点検	1		なし	0	なし	1	運営費用上難しい。地域のみんなできれに使う、する。	地域で整備ボランティアをつのる。まず、地域の人に愛される緑地にする必要があると思います。	5	5	4	4	4	4	4	4	5	5	5	5	4		4	4	4	4	5	4	3	4	5	5
		7	19	-	10	1	1	"-"		1	-			午前中、園庭で外遊びを1時間弱、真夏以外は、午後からも1時間位園庭で遊ぶ。	1			-		利用していない		受けていない	1	利用していないため		5	5	5	5	5	5	5	5	5	5	5	5	3		-	-	-	-	-	-	-	-	-	-
		20	59	-	11	1	5	"1,7"		1	2			天気の良い日にはなるべく近くの公園や近所の畑、緑がある所まで行き、野菜や花等を見ながら、散歩をしてくる。	-		環境の確認 危険箇所を前もってチェックし、ケガ等がない様に配慮する	1		なし	0	なし	-			5	5	5	5	5	5	5	5	5	5	5	5	4		5	5	5	5	3	3	3	5	5	1
		3	11	-	8.5	1	5	"1,4"		1	2			・天気がよい日は、週に2、3回外遊びを取り入れる。・月1回、ミニ遠足に行く。(園バスを利用)	2	昨年度までで、園バスによる送迎を終了したため、全員が乗れる園バスが無くなったため、月1度のミニ遠足は行っていません。	・安全の確保・子どもの自由な発想を生かしつつ、のばす。	1		特にありません	0	受けていません	1	上記Q18の事例について、身近な公園では考えにくいため、寄付しないとしましたが、そういったことが具体的にあった場合にまた考えたいと思います。	草むしり等、清掃や維持のお手伝いをする。	5	4	5	4	5	4	5	5	5	3	4	4	4		4	4	4	4	4	5	3	4	5	3
		5	-	2	24	1	6	"1,8"		2	2			・天候の良ければ、出来るだけ外遊び(公園遊び)をする。	2	近所に小規模な保育室が増えたため、公園内で鉢合わせする事が重なり、気まずいムードになってしまう事が多くなった。	保育室を増やすだけでなく、公園も増やしてほしい。	1		特になし	0	受けていない	5			5	5	5	5	5	5	5	5	5	5	4	5	5		4	4	4	4	3	3	5	3	3	3
		13	45	-	8	2	6	"1,5"		1	2			園から近い場所の利用。保育活動の中で外あそびの時間と中での活動を分けて(午前中)晴れている日は毎日外へ出て遊ぶ	1		おにごっこなどルールのあるあそびの提供	2	イベントで使用するとき	たばこのすいがらや空き缶、ゴミが多い。	1		2			5	5	5	5	5	5	5	5	5	5	5	5	5		3	3	3	3	3	3	3	3	3	1
		3	40	2	2.5	1	5	"6,8"	海	1	4			豊富にある自然を生かした保育を特徴としているので、週に2日～3日は現地集合・現地解散での外活動を取り入れ、自然の中で思う存分遊び込める様な機会を作っている。夏は海で海遊び、秋～冬は山登りをしている。	1		自然と触れ合える場所がもっと増えること。近くになければ、自然の中に出て行く保育の機会を積極的に増やすこと。	1		なし	0	周りには自然が溢れているので、特に遊び場を確保することに困っていない。	5			5	5	5	5	5	5	5	5	5	5	5	5	5	・自分で危険を知り、判断できる力が身に付く。・五感に対して働きかける要素が沢山ある。・自然の変化に対応して臨機応変に動いたり、折り合いをつける力が身につく。	5	5	5	5	5	5	5	5	5	5
		12	19	1	11	1	4	"1"		1	3			小さな保育園ではありますが、園庭と大きな砂場は設立の絶対条件でした。1日の活動の中では、天気が良い日は、必ず外遊びをするようにしています。子どもの身体、心の発達には、外遊びが必要な為。	1		安全であるかどうか、身体を使って遊べるかどうか、自然のもので遊べるかどうか(砂、水、葉っぱ、木登りなど)	1		無し	0	受けていない	1	公共の場である為、する必要はないと考えます。		5	5	5	5	5	5	3	5	5	5	5	5	5		4	4	4	4	4	2	2	4	4	4
		5	30	-	6	2	6	"1"		2	2			毎日の外あそびを欠かさない為、公共の公園がすぐ近くにある物件をえらびました。	2	今年(2018年)は暑すぎて公園に行けない日もあった	地域の人とのふだんからの交流、清そう活動への協力	2	月に1回の町内清そうで。	敷地内(他会社の駐車場など)に入らないよう気をつけていますが、当初は度々おこられていました。	1	なし	6			5	5	5	5	5	5	5	5	5	4	4	5	5		4	4	4	4	4	4	3	3	4	2
		12	30	-	10	2	6	"1"		1	2			幸い、公園が近くにあるので、午前と気候の良い午後は、戸外遊びの予定をしていた。	1		他の地域の方との交流、他保育園の子たちとも仲良く遊ぶ様、譲り合って遊ぶことを教える。順番も守れるように、言葉かけをしていく。	1		ほとんどないが、5年位前に、職員が挨拶しないという苦情があった。	1	ありません	1	ほぼ毎日利用し、多い時期には一日に2回利用しているため、1人1回あたりでは、それだけで不坦になる。助成金ももらっていない為、きびしい。	1ヶ月単位や1年単位なら、寄付できる。	5	5	5	5	3	5	5	4	4	4	4	4	3		4	5	4	5	3	5	5	3	4	4
		6	30	2	6	2	5	"1"		1	2			天候、気温、湿度をみて夏期9：45-10：30頃 冬期10：30-11：30頃で町内会会長に報告。	1		安全性、他の方との共有部分に十分気をつけること。	1		近くの幼稚園の運動場が狭いこともあり、練習に公園を利用されることが(運動会前はほぼ毎日)多く、遊べないことを伝えた。改善は余りなかった…。※他の近くの子どもさん達よりの苦情あったらしい…。	1		5			5	5	5	5	5	5	5	5	5	-	5	5	-		3	3	3	3	3	2	4	3	3	-
		60	100	2	9	2	5	"1"		3	2			できる限り外遊びを実施したいと考えていました。不審者の心配は年々増加しています。	1		公園の安全性を保って頂くこと。大人がたくさん、いる所や犬がたくさんいる所は、危険を感じるケースが多い。	1		声がうるさいと近隣の方より苦情が入りました。	1	なし	2	預かり人数が多いので、毎日人数×10円が限界です。	政府の子どもにまつわる補助金をずさんに利用している施設などもあると思うので、制度を見直して頂いたり、整備して頂けますと幸いです。書類だけ出して、現地、現場は全く機能していないケースもあります。悲しいです。	5	5	5	5	5	5	5	3	3	3	3	5	5		3	5	5	5	3	5	5	3	3	3
		7	35	2	15	2	1	"-"		1	1				-			-			0		-			4	4	5	5	5	5	5	5	5	5	5	5	4		-	-	-	-	-	-	-	-	-	-
		5	10	1	11	1	6	"1"		1	2			安全に気をつけ、戸外で遊ぶ。	1		公園の整備	1		なし	0	なし	4		特になし	5	5	5	5	5	5	5	5	5	5	5	5	5		3	3	4	4	4	4	3	4	4	3
[truncated: 4 more columns]

## Sheet: エラーリスト
回答者No.	項目No.	項目名	データ形態	エラーデータ	修正後	備考
4	12	Q10.施設外の緑地を利用する時、利用時間はどれくらいですか？	ＳＡ	2,3	-
9	12	Q10.施設外の緑地を利用する時、利用時間はどれくらいですか？	ＳＡ	2,4	-
34	16	Q13.設立時と比べ、外遊びの活動などに変更ありましたか？	ＳＡ	1,2	2	FA記載有のため「2.変更があった」を活かし
38	8	Q7.施設外の緑地をどんな頻度で利用しますか？	ＳＡ	5,6	-
38	12	Q10.施設外の緑地を利用する時、利用時間はどれくらいですか？	ＳＡ	1,2	-
47	36	Q21._11.自分を自由に表現できる能力	ＳＡ	3,4	4	端よりの値を採用
88	12	Q10.施設外の緑地を利用する時、利用時間はどれくらいですか？	ＳＡ	1,2	-
88	23	Q18.緑地の整備のために寄付制度が設立されることになったら、どの程度の定期的な寄付金が手頃だと思いますか？	ＳＡ	5,6	-
97	52	Q22._13.農業体験	ＳＡ	1,3	1	端よりの値を採用
108	12	Q10.施設外の緑地を利用する時、利用時間はどれくらいですか？	ＳＡ	2,3	-
114	23	Q18.緑地の整備のために寄付制度が設立されることになったら、どの程度の定期的な寄付金が手頃だと思いますか？	ＳＡ	1,2	1	Q19でFA記載有のため「1.寄付しない」を活かし
131	31	Q21._6.自然にふれる	ＳＡ	3,5	5	端よりの値を採用
139	12	Q10.施設外の緑地を利用する時、利用時間はどれくらいですか？	ＳＡ	2,3	-
149	12	Q10.施設外の緑地を利用する時、利用時間はどれくらいですか？	ＳＡ	2,3	-
153	5	Q4.認証書	ＳＡ	不明	-
20	2	Q1.設立年(西暦)	数量	20	-
68	2	Q1.設立年(西暦)	数量	保育22 16年 1999年 認可外 3年	1999	西暦のみ生かし
92	2	Q1.設立年(西暦)	数量	41821	2014	西暦のみ生かし
93	2	Q1.設立年(西暦)	数量	認可外2008年～ 認可2018年～	2008	最小値採用
142	2	Q1.設立年(西暦)	数量	20	-
143	2	Q1.設立年(西暦)	数量	2011年	2011
151	2	Q1.設立年(西暦)	数量	2017年	2017
157	2	Q1.設立年(西暦)	数量	2015年	2015
161	2	Q1.設立年(西暦)	数量	2017年	2017
164	2	Q1.設立年(西暦)	数量	1999年	1999
168	2	Q1.設立年(西暦)	数量	2017年	2017
169	2	Q1.設立年(西暦)	数量	2008年	2008
170	2	Q1.設立年(西暦)	数量	1999年	1999
171	2	Q1.設立年(西暦)	数量	平成14年 2002	2002	西暦のみ生かし
172	2	Q1.設立年(西暦)	数量	平成15年	2003	西暦に修正
25	3	Q2.職員数	数量	3～4	3.5	中間値を採用
27	6	Q5.預かり時間(平均)	数量	9～10	9.5	中間値を採用
36	6	Q5.預かり時間(平均)	数量	11.5～12	11.75	中間値を採用
54	6	Q5.預かり時間(平均)	数量	7～8	7.5	中間値を採用
60	4	Q3.定員	数量	15～16	15.5	中間値を採用
62	3	Q2.職員数	数量	2～3	2.5	中間値を採用
63	3	Q2.職員数	数量	2～6	4	中間値を採用
63	6	Q5.預かり時間(平均)	数量	6～7	6.5	中間値を採用
66	6	Q5.預かり時間(平均)	数量	1日8時間 月160時間	8	1日当たりの時間を活かし
68	6	Q5.預かり時間(平均)	数量	8h/日 160h/月	8	1日当たりの時間を活かし
74	6	Q5.預かり時間(平均)	数量	11～12	11.5	中間値を採用
80	6	Q5.預かり時間(平均)	数量	1～9	5	中間値を採用
87	3	Q2.職員数	数量	2～3	2.5	中間値を採用
87	6	Q5.預かり時間(平均)	数量	5～8	6.5	中間値を採用
93	3	Q2.職員数	数量	常勤5人 パート5人	10	合計値を採用
103	3	Q2.職員数	数量	4～5	4.5	中間値を採用
106	6	Q5.預かり時間(平均)	数量	3～4	3.5	中間値を採用
144	4	Q3.定員	数量	1～15	15	最大値を採用
144	6	Q5.預かり時間(平均)	数量	2～3	2.5
147	3	Q2.職員数	数量	保育士12	12
152	3	Q2.職員数	数量	パートいれて17	17
159	6	Q5.預かり時間(平均)	数量		-
164	4	Q3.定員	数量	特になし	-
166	3	Q2.職員数	数量	2～3	3	2.5人(3人)で最大値を採用
166	6	Q5.預かり時間(平均)	数量	2～2.5	2.5
